# Supplementary material for: Functional analysis of human olfactory receptors with a high basal activity using LNCaP cell line
Source: PLoS One. 2022 Apr 21;17(4):e0267356. doi: 10.1371/journal.pone.0267356 (PMC9022881; doi:10.1371/journal.pone.0267356)
Supplement: S1 Table — (XLSX) [file pone.0267356.s012.xlsx]

## Sheet: Sequence
S1 Table. OR sequences used in this study
OR	Reference sequence	Missense SNP
OR2D3	NM_001004684.1
OR10H1	NM_013940.2	4808383
		4808382
OR1A1	NM_014565.2
OR5A1	NM_001004728.1	6591536
OR13A1	NM_001004297.2
OR10S1	NM_001004474.1
OR52J3	NM_001001916.2
OR5V1	NM_030876.5
OR4X2	NM_001004727.1
OR5M3	NM_001004742.1
OR2B2	NM_033057.2
OR5T3	NM_001004747.1
OR2A14	NM_001001659.1
OR9A2	NM_001001658.1
OR5P3	NM_153445.1
OR51F2	NM_001004753.1
OR10G7	NM_001004463.1
OR52N5	NM_001001922.2	12360738
OR52B4	NM_001005161.3
OR8D4	NM_001005197.1
OR4F3	NM_001005224.1
OR1S2	NM_001004459.1
OR10G9	NM_001001953.1
OR4D9	NM_001004711.1
OR8B2	NM_001005468.1	28373946
		530765
		530740
		886202
		503220
OR2A1	NM_001005287.1	3812404
		3812405
		62483833
		62483832
OR7C1	NM_198944.1
OR5D14	NM_001004735.1	297054
OR6Q1	NM_001005186.2	2513726
		921135
OR4P4	NM_001004124.2
OR14J1	NM_030946.1
OR5A2	NM_001001954.1
OR2L8	NM_001001963.1	4925788
		4925790
		4925793
		4925792
OR2H2	NM_007160.3	3129034
OR2C1	NM_012368.1
OR52N1	NM_001001913.1	7948009
		7934670
OR4A15	NM_001005275.1
OR2G3	NM_001001914.1
OR1L8	NM_001004454.1
OR4A16	NM_001005274.1
OR13C2	NM_001004481.1
OR4D1	NM_012374.1
OR56B4	NM_001005181.2	1462983
OR4N5	NM_001004724.1
OR4M2	NM_001004719.2	1835183
		491208
		12593418
		4087943
OR52I1	NM_001005169.1	2010722
OR5L2
OR56A1	NM_001001917.2
OR5K1	NM_001004736.3
OR12D2	NM_013936.3	3128853
OR52E8	NM_001005168.1
OR2A7	NM_001005328.1
OR56A4	NM_001005179.2	11040249
OR52E6	NM_001005167.1	10838719
OR4F17	NM_001005240.1
OR13C8	NM_001004483.1
OR2AG1	NM_001004489.2	2659880
OR2A4	NM_030908.1
OR10H5	NM_001004466.1
OR5P2	NM_153444.1
OR7D2	NM_175883.2
OR6K3	NM_001005327.2
OR6B1	NM_001005281.1
OR52K2	NM_001005172.2
OR5H6	NM_001005479.1
OR13C3	NM_001001961.1
OR8H2	NM_001005200.1	2512961
		2449148
		1842696
OR1L1	NM_001005236.3
OR1C1	NM_012353.2
OR7G1	NM_001005192.2
OR8B12	NM_001005195.1
OR51B4	NM_033179.2	7118113
OR9I1	NM_001005211.1
OR3A1	NM_002550.2	703903
OR4D2	NM_001004707.3
OR6S1	NM_001001968.1	11622794
		11622969
OR4L1	NM_001004717.1	1959630
OR51G2	NM_001005238.1
OR4C12	NM_001005270.4
OR8B8	NM_012378.1
OR52E2	NM_001005164.2
OR2J2	NM_030905.2	3129157
OR1N1	NM_012363.1
OR10C1	NM_013941.3	2074469
		2074464
OR10K1	NM_001004473.1
OR6K6	NM_001005184.1
OR1D5	NM_014566.1
OR6V1	NM_001001667.1
OR1L6	NM_001004453.2	10760252
		4838012
		10985760
		10818740
		10818740
		2215530
OR5AS1	NM_001001921.1	1482011
OR4B1	NM_001005470.1
OR1B1	NM_001004450.1
OR5B3	NM_001005469.1
OR2V2	NM_206880.1	17617270
OR10T2	NM_001004475.1
OR56A3	NM_001003443.2
OR6X1	NM_001005188.1
OR4F15	NM_001001674.1
OR2J3	NM_001005216.2	3130764
		3130765
OR51Q1	NM_001004757.2
OR5F1	NM_003697.1	2449134
OR5C1	NM_001001923.1
OR1D4	NM_003552.2	703896
		2676567
OR10J1	NM_012351.2	10908722
		12048482
OR51A7	NM_001004749.1
OR10A5	NM_178168.1
OR10A6	NM_001004461.1	4758258
OR1E2	NM_003554.2
OR9A4	NM_001001656.1
OR10J5	NM_001004469.1
OR5M11	NM_001005245.1
OR9G1	NM_001005213.1	3975155
		2865519
		2865520
OR10P1	NM_206899.1
OR1D2	NM_002548.2
OR7A5	NM_017506.1	2190686
OR13G1	NM_001005487.1	28711149
		28556931
		28446289
OR9G4	NM_001005284.1	577576
OR4C16	NM_001004701.2
OR7G2	NM_001005193.1
OR10A7	NM_001005280.1
OR4A5	NM_001005272.3
OR1E1	NM_003553.2
OR8J1	NM_001005205.2
OR51E1	NM_152430.3
OR9Q1	NM_001005212.3
OR51A2	NM_001004748.1	2570571
OR1J2	NM_054107.1
OR51E2	NM_030774.3
OR5AK2	NM_001005323.1
OR5D18	NM_001001952.1	297081
OR13F1	NM_001004485.1	7049042
		1403812
		1403811
		7030820
OR52R1	NM_001005177.3
OR51S1	NM_001004758.1
OR13C4	NM_001001919.1
OR5D16	NM_001005496.1
OR4F6	NM_001005326.1
OR1J4	NM_001004452.1
OR8D1	NM_001002917.1
OR11G2	NM_001005503.1
OR2T3	NM_001005495.1	946770
		1770111
		1770110
		1770109
		1770108
OR51T1	NM_001004759.1
OR51I1	NM_001005288.2
OR4C13	NM_001001955.2
OR8G1	NM_001002905.1
OR3A3	NM_012373.2
OR12D3	NM_030959.2
OR4N4	NM_001005241.3
OR2D2	NM_003700.1	1965208
OR10H3	NM_013938.1
OR6M1	NM_001005325.1
OR2Z1	NM_001004699.2
OR14C36	NM_001001918.1	28377739
		28545014
OR4S1	NM_001004725.1
OR1L4	NM_001005235.1	2215530
OR5I1	NM_006637.1
OR52E4	NM_001005165.1	4758168
		4757986
		11823828
		11823842
OR5M10	NM_001004741.1	10792043
OR5D13	NM_001001967.1	297118
OR8A1	NM_001005194.1	12792184
OR5AN1	NM_001004729.1	7941190
OR4X1	NM_001004726.1	1503193
OR11A1	NM_013937.3
OR5B2	NM_001005566.2
OR1A2	NM_012352.2	2241091
OR4C6	NM_001004704.1	11230600
OR4K17	NM_001004715.1	8005245
OR5AR1	NM_001004730.1
OR10R2	NM_001004472.1
OR9K2	NM_001005243.1
OR11H1	NM_001005239.1
OR8J3	NM_001004064.1
OR51D1	NM_001004751.2	905871
OR10G4	NM_001004462.1
OR13D1	NM_001004484.1	13294411
		10820709
		10761073
OR10G3	NM_001005465.1
OR51L1	NM_001004755.1
OR13C5	NM_001004482.1
OR7A10	NM_001005190.1
OR4F4	NM_001004195.2
OR10H4	NM_001004465.1
OR1Q1	NM_012364.1
OR51A4	NM_001005329.1	3845246
		2595987
		2595988
OR4K5	NM_001005483.1
OR10AD1	NM_001004134.1
OR10V1	NM_001005324.1	499033
OR1M1	NM_001004456.1
OR1I1	NM_001004713.1
OR1J1	NM_001004451.1
OR1K1	NM_080859.1
OR1L3	NM_001005234.1
OR1N2	NM_001004457.1	1831370
		1341044
		1411272
OR1S1	NM_001004458.1	7103026
OR2A2	NM_001005480.2	2961149
OR2A5	NM_012365.1
OR2A12	NM_001004135.1	34947817
OR2A25	NM_001004488.1
OR2A42	NM_001001802.1
OR2AE1	NM_001005276.1	2572023
OR2AG2	NM_001004490.1	7102536
OR2AK2	NM_001004491.1	4478844
OR2AT4	NM_001005285.1
OR2B3	NM_001005226.2
OR2B6	NM_012367.1
OR2B11	NM_001004492.1	6695302
OR2C3	NM_198074.4	6697472
OR2F1	NM_012369.2
OR2F2	NM_001004685.1
OR2G2	NM_001001915.1	10925085
OR2G6	NM_001013355.1
OR2K2	NM_205859.1
OR2L2	NM_001004686.2
OR2L3	NM_001004687.1
OR2M2	NM_001004688.1	4244171
		4916104
OR2M3	NM_001004689.1
OR2M5	NM_001004690.1
OR2M7	NM_001004691.1	7555424
		7555310
		4916130
		4916129
OR2T1	NM_030904.1	28599722
OR2T2	NM_001004136.1
OR2T4	NM_001004696.1
OR2T5	NM_001004697.1	1770043
OR2T6	NM_001005471.1
OR2T8	NM_001005522.1	11204563
		11204564
		6692357
		34901845
		71535236
		12142488
		4584426
		4595394
		4590708
OR2T10	NM_001004693.1
OR2T11	NM_001001964.1	1892443
		1892442
OR2T12	NM_001004692.1	12745228
		6678138
		12137982
		6667171
OR2T27	NM_001001824.1	1782242
		1782241
		1782240
		1782239
OR2T29	NM_001004694.2
OR2T33	NM_001004695.1
OR2T34	NM_001001821.1	946770
		1770111
		1770110
		1770109
		1770108
		1770107
OR2T35	NM_001001827.1	1782218
OR2W1	NM_030903.3
OR2W3	NM_001001957.2	12139390
		11204545
		11204546
OR2W5	NM_001004698.2
OR3A2	NM_002551.3
OR3A4	NM_001005334.1	231678
OR4A47	NM_001005512.2	7103557
		7103992
OR4C3	NM_001004702.1
OR4C11	NM_001004700.2	491160
		11230346
OR4C15	NM_001001920.1
OR4C45	NM_001005513.1
OR4C46	NM_001004703.1	11246607
		11246608
		11246609
OR4D5	NM_001001965.1
OR4D6	NM_001004708.1	1453543
OR4D10	NM_001004705.1
OR4D11	NM_001004706.1
OR4E2	NM_001001912.2
OR4F5	NM_001005484.1	1638318
		2691305
		2531267
		1638319
OR4F16	NM_001005277.1
OR4F21	NM_001005504.1
OR4F29	NM_001005221.2
OR4K1	NM_001004063.2
OR4K2	NM_001005501.1
OR4K13	NM_001004714.1
OR4K14	NM_001004712.1
OR4K15	NM_001005486.1	4060024
		3861512
		3861513
		10135246
		2153466
		10135467
OR4M1	NM_001005500.1	2635535
		2815960
OR4N2	NM_001004723.1
OR4Q3	NM_172194.1	12896533
OR4S2	NM_001004059.2
OR5AC2	NM_054106.1
OR5AP2	NM_001002925.1
OR14A16	NM_001001966.1	6695283
OR5AU1	NM_001004731.1
OR5B12	NM_001004733.2	4938895
OR5B17	NM_001005489.1
OR5B21	NM_001005218.1
OR14I1	NM_001004734.1	4462184
		4059608
		2000390
OR5H1	NM_001005338.1	9845327
		9826076
OR5H2	NM_001005482.1	16839611
OR5H14	NM_001005514.1	4241468
		4857076
OR5H15	NM_001005515.1
OR5J2	NM_001005492.1
OR5K2	NM_001004737.1
OR5K3	NM_001005516.1
OR5K4	NM_001005517.1
OR5L1	NM_001004738.1
OR5M1	NM_01004740.1	2852414
		2852413
OR5M8	NM_001005282.1
OR5M9	NM_001004743.1
OR5R1	NM_001004744.1
OR5T1	NM_001004745.1	12360890
OR5T2	NM_001004746.1	3919907
		10791893
OR5W2	NM_001001960.1	17511797
		17596519
		2457239
		17596422
OR6B2	NM_001005853.1	10176036
		10187574
OR6B3	NM_173351.1
OR6C1	NM_001005182.1	7132431
		7132347
		7132916
OR6C2	NM_054105.1
OR6C3	NM_054104.1
OR6C4	NM_001005494.1	7313899
OR6C6	NM_001005493.1
OR6C65	NM_001005518.1	7971073
OR6C68	NM_001005519.2
OR6C70	NM_001005499.1	10747756
OR6C74	NM_001005490.1
OR6C75	NM_001005497.1
OR6C76	NM_001005183.1
OR6F1	NM_001005286.1
OR6K2	NM_001005279.1
OR6N1	NM_001005185.1
OR6N2	NM_001005278.1
OR6T1	NM_001005187.1
OR6Y1	NM_001005189.1
OR7D4	NM_001005191.2
OR7E24	NM_001079935.1
OR7G3	NM_001001958.1
OR8B3	NM_001005467.1	507335
		507360
		77374761
		530992
OR8B4	NM_001005196.1
OR8D2	NM_001002918.1	2512219
		2466620
OR8G2	NM_001007249.1
OR8G5	NM_001005198.1
OR8H1	NM_001005199.1
OR8H3	NM_001005201.1	1842691
OR8I2	NM_001003750.1
OR8K1	NM_001002907.1
OR8K3	NM_001005202.1	960193
OR8K5	NM_001004058.2
OR8S1	NM_001005203.2	2731073
		61941963
		2731073
		4075258
		12425518
		12425460
OR8U1	NM_001005204.1
OR8U8	NM_001013356.1	12788990
		10791961
OR8U9	NM_001013357.1
OR9G9	NM_001013358.1	36184181
	NM_001013358.2	36184181
		397849038
OR9Q2	NM_001005283.2
OR10A2	NM_001004460.1	2741764
OR10A3	NM_001003745.1
OR10A4	NM_207186.2
OR10AG1	NM_001005491.1
OR10G2	NM_001005466.2
OR10G8	NM_001004464.1
OR10J3	NM_001004467.1
OR10K2	NM_001004476.1
OR10Q1	NM_001004471.2	4245219
OR10W1	NM_207374.3	10792156
OR10X1	NM_001004477.1
OR10Z1	NM_001004478.1	857685
OR11H4	NM_001004479.1	17277270
OR11H6	NM_001004480.1
OR11H12	NM_001013354.1
OR11L1	NM_001001959.1	10888257
		4607924
		10888256
		10888255
OR13C9	NM_001001956.1
OR13H1	NM_001004486.1
OR13J1	NM_001004487.1
OR51B2	NM_033180.4	7952293
		7937237
OR51B5	NM_001005567.2	11036913
		11036912
		4910551
OR51B6	NM_001004750.1	5006888
OR51F1	NM_001004752.1	17324812
OR51G1	NM_001005237.1	1378739
OR51I2	NM_001004754.2
OR51M1	NM_001004756.2	1498467
		1498468
		1498469
		9783355
		2736531
		10768907
OR51V1	NM_001004760.2	11036212
		11512276
OR52A1	NM_012375.2	10768611
OR52A4	NM_001005222.2	10837375
		4426129
OR52A5	NM_001005160.2
OR52B2	NM_001004052.1
OR52B6	NM_001005162.2
OR52D1	NM_001005163.2
OR52H1	NM_001005289.1	10769054
		1566275
		1995157
		1995158
OR52I2	NM_001005170.2	12793957
OR52K1	NM_001005171.2	96489
		331510
OR52L1	NM_001005173.2	4436525
		4436524
		4354673
		4237768
	NM_001005173.3
OR52M1	NM_001004137.1
OR52N2	NM_001005174.1	8181529
		8181512
OR52N4	NM_001005175.3	7936512
		7394584
		7396938
OR52W1	NM_001005178.1
OR6A2	NM_003696.2
OR1F1	NM_012360.1
OR1G1	NM_003555.1
OR2H1	NM_030883.3
OR2L13	NM_175911.2
OR2M4	NM_017504.1
OR2S2	NM_019897.2
OR7A17	NM_030901.1
OR7C2	NM_012377.1
OR10H2	NM_013939.2
OR56B1	NM_001005180.2	7397032
OR56A5	NM_001146033.1	7114672
OR10D3	AB529246.1
OR2AP1	NM_001258285.1
OR2V1	NM_001258283.1
OR2Y1	NM_001001657.1	10464105
OR6P1	NM_001160325.1
OR11H2	NM_001197287.1	61979610
OR1F12	NM_001355425.1
OR1P1	NG_002153.2
OR2J1	NM_001348294.2
OR2L5	NM_001258284.1
OR6J1	NM_001348233.2
OR51J1	NM_001348224.1
OR1E3	NG_002151.3
OR2AJ1	NM_001355235.2
OR14A2	NM_001355292.2
OR2T7	NM_001386051.2
OR4C5	NM_001348223.2	1994140
OR10G6	NM_001355219.1
OR14K1	NM_001004732.2
OR52Z1	NR_172914.1	6578561
		6578560
OR52E5	NM_001005166.5	7106300
OR5AV1	NM_001396106.1
OR11H7	NM_001348273.1	12434822
OR4Q2	NM_001348271.1
OR5AL1	NM_001348230.1	10501352
OR5G3	NC_000011.10
OR52E1	NM_001348221.2
OR4K3	NM_001348266.2
OR5AC1	NM_001388769.1
OR10J4	NM_001348286.3
TAAR1	NM_138327.1
TAAR2	NM_014626.3
TAAR3	AF112461.1
TAAR5	NM_003967.2
TAAR6	NM_175067.1
TAAR8	NM_053278.1
TAAR9	NM_175057.3
