# Supplementary material for: Functional analysis of human olfactory receptors with a high basal activity using LNCaP cell line
Source: PLoS One. 2022 Apr 21;17(4):e0267356. doi: 10.1371/journal.pone.0267356 (PMC9022881; doi:10.1371/journal.pone.0267356)
Supplement: S2 Table — (XLSX) [file pone.0267356.s013.xlsx]

## Sheet: OR for 6 odorants
S2 Table. OR screening using HEK293 cells against six odorants (Fig 1)
Response of each OR-expressing cells to the mixture was presented as fold increase.
Data are described as average of two replicates from one experiment
	l-carvone		Cis-3-hexenol		Anis aldehyde		Methyl-B-naphthyl ketone		d-carvone		Linalool
	Mean	SD	Mean	SD	Mean	SD	Mean	SD	Mean	SD	Mean	SD
OR1A1	2.27871	0.120416	4.62642	0.288881	31.4144	4.30017	18.271	2.51297	31.101	1.73068	134.237	25.3851
OR1A2	0.947512	0.105168	1.13825	0.00592282	3.0952	0.581177	2.09358	0.0710699	1.18519	0.0914387	0.878168	0.223041
OR1B1	0.94635	0.174489	1.21142	0.0419288	2.51105	0.65483	1.38081	0.0711244	0.94581	0.525208	0.837681	0.201681
OR1C1	1.07105	0.233087	1.03663	0.022064	3.23175	0.0901772	2.23763	0.105841	0.808494	0.161535	5.92425	0.027038
OR1D2	1.53777	0.166516	1.14677	0.045999	2.78026	0.37063	7.38677	0.542431	1.47695	0.0455822	0.880864	0.234506
OR1D4	0.725105	0.187903	1.04173	0.023041	2.10657	0.0657516	1.3061	0.13914	1.35409	0.0510081	0.610771	0.178012
OR1D5	1.00102	0.298471	1.03477	0.151153	2.97989	0.0420819	2.09234	0.538919	0.617281	0.819587	1.59286	0.296155
OR1E1	0.515657	0.072537	1.15732	0.032125	3.96587	0.730231	1.35471	0.0537022	1.48015	0.202337	0.775475	0.14936
OR1E2	1.14938	0.166688	1.19479	0.0417312	3.5929	0.479199	2.33314	0.201116	1.37441	0.391441	0.816015	0.0652404
OR1E3	0.90163	0.0990896	1.23683	0.20223	2.884	0.660023	2.00728	0.858788	0.803513	0.0473803	0.567507	0.129612
OR1F1	0.773259	0.11263	0.775765	0.110942	3.60546	0.723018	1.86509	0.679963	1.15243	0.0254668	1.05512	0.308565
OR1G1	1.02972	0.119729	1.12026	0.0134972	2.95862	0.0804939	1.98453	0.0178799	0.460648	0.0450207	1.39273	0.401989
OR1I1	0.76965	0.0150023	1.071	0.000195508	2.30019	0.920089	1.57728	0.245473	1.12166	0.049015	0.712976	0.236864
OR1J1	1.16201	0.22139	1.22649	0.102233	4.24267	0.683371	1.95371	0.0237439	0.702185	0.133445	0.694358	0.00956644
OR1J2	1.3119	0.328319	1.41234	0.014537	3.67224	0.477848	2.04295	0.251444	1.50348	0.549691	0.73191	0.25382
OR1J4	1.31982	0.103935	1.08589	0.0510909	2.5263	0.0405251	1.68632	0.323696	1.48155	0.0140476	0.788534	0.0322324
OR1K1	1.01576	0.18462	1.09121	0.0511345	4.97674	3.09642	1.43064	0.0803312	1.25543	0.262459	0.721277	0.216068
OR1L1	0.957416	0.101347	1.03449	0.0298659	1.26661	1.5839	2.46262	0.16812	0.289909	0.24976	1.0519	0.201935
OR1L3	0.839992	0.117174	1.24504	0.0190456	4.39056	0.0386228	1.32056	0.14956	0.802886	0.0383376	0.938856	0.323399
OR1L4	0.668322	0.290113	1.13194	0.10523	3.26083	0.387141	2.53326	0.557834	1.2589	0.257694	1.03263	0.0869044
OR1L6	1.24361	0.00413063	1.16859	0.0531935	8.60946	0.160206	2.30611	0.730116	1.28383	0.010651	1.67538	0.730161
OR1L8	0.97173	0.29462	1.0044	0.00800997	3.40394	0.180619	1.31359	0.0902755	0.931387	0.444221	1.13276	0.00718371
OR1M1	1.25168	0.251586	1.01726	0.0210482	3.36689	0.490115	1.7588	0.53866	1.19921	0.0799498	1.0122	0.2112
OR1N1	1.13736	0.0657383	0.987069	0.0835005	2.79074	0.510439	1.19616	0.229976	1.12832	0.303152	0.796126	0.169141
OR1N2	1.34753	0.147495	1.05867	0.123525	2.99349	0.576326	2.06911	0.451232	0.984924	0.0038512	0.823124	0.00696564
OR1P1	0.655478	0.189914	1.1936	0.0831295	6.4977	0.448251	1.51336	0.025717	0.773062	0.0759409	1.04821	0.569755
OR1Q1	0.795922	0.172683	1.11851	0.05183	3.26602	0.0838621	1.70047	0.10187	1.21824	0.138627	0.927957	0.318087
OR1S1	0.993666	0.0693636	1.22119	0.0588354	3.37568	0.151036	1.41557	0.374899	1.18744	0.665894	0.86911	0.059612
OR1S2	1.05581	0.207373	1.18047	0.0610338	3.95725	0.728271	1.03438	0.0191338	0.888175	0.542035	0.983999	0.140273
OR2A1	1.24816	0.303907	1.20925	0.0450775	3.89033	1.13477	1.71207	0.289371	0.623207	0.1782	1.16648	0.314325
OR2A2	1.04919	0.0180034	1.08865	0.120816	1.99142	0.244394	1.6099	0.0663587	0.594835	0.0560069	1.60934	0.399304
OR2A4	0.647952	0.169089	0.899489	0.045777	3.54203	0.87369	1.72434	0.157738	0.742192	0.88304	1.1331	0.0630775
OR2A5	1.41625	0	1.10959	0.0978125	2.52026	0.628874	1.71375	0.121253	0.900812	0.156913	0.651985	0
OR2A7	1.20065	0.152755	1.13926	0.131355	4.98931	0.924771	1.87969	0.252943	1.21614	0.214349	0.890338	0.160411
OR2A12	0.819937	0.0874985	0.991717	0.0148437	2.52083	0.0847463	1.42242	0.223009	1.10238	0.118358	1.11905	0.321172
OR2A14	0.958719	0.234593	1.26651	0.15085	4.57635	0.864357	1.2151	0.159641	0.797109	0.220151	0.666073	0.0996277
OR2A25	0.830163	0.076774	1.08779	0.0559621	4.38324	0.719119	2.52037	0.12385	1.24419	0.574281	1.02162	0.0153064
OR2A42	1.01101	0.210513	1.31302	0.0188989	3.27216	0.812021	1.35824	0.0312771	0.656388	0.0669205	1.12753	0.349342
OR2AE1	0.759923	0.00157917	1.13823	0.0935991	2.95145	0.510154	1.55979	0.0856215	1.00537	0.0872331	0.972829	0.176672
OR2AG1	1.02476	0.0609241	1.07572	0.102785	3.86921	1.8882	1.41237	0.311773	0.424581	0.54318	1.42984	0.0970179
OR2AG2	0.782557	0.200269	1.19279	0.0234695	3.2513	1.22292	1.89818	0.128273	0.921478	0.0264412	0.718119	0.0184979
OR2AJ1	0.750537	0.0130298	1.10353	0.039058	4.34062	0.610138	1.56628	0.0593829	0.851096	0.128041	0.932646	0.0879209
OR2AK2	0.894459	0.0325492	1.20698	0.0842234	3.46847	0.491472	1.84343	0.121584	0.749359	0.0244391	0.86923	0.294615
OR2AT4	0.835669	0.017034	1.06613	0.0195842	3.65758	0.520479	1.40241	0.157083	0.867066	0.102948	0.735477	0.277139
OR2B2	0.521289	0.0922659	1.24265	0.0669246	2.91969	0.355438	1.09967	0.135821	0.702207	0.0641093	0.994254	0.00180168
OR2B3	1.03732	0.0229821	1.18963	0.0849699	3.36779	0.103703	1.86639	0.191977	0.88239	0.146116	0.398824	0.0467113
OR2B6	0.815794	0.31082	1.06825	0.0310008	2.77889	0.191591	1.33625	0.217233	0.835311	1.14481	1.07542	0.20212
OR2B11	1.16243	0.368349	1.25128	0.0544982	3.80798	0.483251	2.9544	0.552465	0.739251	0.308788	1.42401	0.371339
OR2C1	0.986767	0.210339	1.11884	0.112355	4.053	0.540543	2.26983	0.279158	0.555158	0.425748	0.983385	0.0302655
OR2C3	1.17842	0.00935133	1.05903	0.0142843	2.43317	0.0996087	1.22118	0.0718588	1.03454	0.144201	1.01454	0.179181
OR2D2	1.49769	0.154686	1.08964	0.000615354	4.01988	0.937111	2.16452	0.525565	1.44475	0.269079	0.834467	0.0495069
OR2D3	0.842047	0.242866	1.18758	0.0136231	4.07588	0.423836	1.76796	0.26334	0.84911	0.153434	0.610342	0.0242863
OR2F1	0.841253	0.0018168	0.969966	0.102629	3.3767	0.693324	1.81162	0.188001	0.806584	0.048371	1.02066	0.0336233
OR2F2	0.891643	0.117084	1.08106	0.0178749	2.58708	0.348916	2.45657	0.411518	0.993737	0.0409273	1.05743	0.042017
OR2G2	0.974126	0.262369	1.11169	0.0582862	3.78999	1.87512	1.43786	0.0109051	0.990572	0.178868	1.21164	0.128568
OR2G3	1.18354	0.0101344	1.1606	0.0784741	3.63578	0.379685	1.96969	0.0812521	1.12556	0.525811	0.948723	0.0116044
OR2G6	0.98375	0.0441504	1.01349	0.0422599	3.1554	0.845031	1.98537	0.327813	1.38559	0.00905337	0.85228	0.181562
OR2H1	0.92453	0.284515	0.984611	0.0662479	5.46413	5.32114	2.30277	0.0280446	0.969762	0.00563703	1.58326	0.0203646
OR2H2	1.23083	0.439954	1.10943	0.0497227	4.23184	0.0332387	1.33861	0.251884	0.897194	0.94522	0.814133	0.0937441
OR2J1	0.802557	0.0126649	1.17097	0.00323397	3.58635	1.36998	1.37301	0.227981	0.405095	0.0424971	1.07086	0.60659
OR2J2	0.416305	0.00640382	2.01649	0.060733	84.2404	12.3894	55.976	0.781123	0.683159	0.0701277	1.02717	0.174833
OR2J3	1.3433	0.139544	12.6696	0.495463	50.0217	8.13891	3.13042	0.385911	1.74628	0.296832	0.916292	0.129865
OR2K2	1.06425	0.173353	1.15218	0.0335427	4.47343	0.694143	1.81961	0.136546	1.35792	0.0623209	1.19978	0.263141
OR2L2	0.995314	0.00860657	1.08663	0.0523698	2.73663	0.0175856	1.68759	0.0438576	1.11468	0.233679	0.744578	0.0421672
OR2L3	1.34423	0.233188	1.07051	0.125788	4.08351	0.149945	1.35292	0.0636635	1.18978	0.0876222	0.792105	0.167392
OR2L5	0.914821	0.0402296	1.1827	0.101441	2.42392	0.118544	2.28743	0.380463	0.822014	0.00561729	0.416059	0.0314426
OR2L8	1.05679	0.129072	1.10005	0.0927192	2.42297	0.207429	0.910168	0.289626	0.412691	0.242717	1.20302	0.196556
OR2L13	0.753279	0.164667	1.19466	0.0489345	3.21001	0.880088	1.49949	0.484682	1.26779	0.0501178	2.64651	0.182084
OR2M2	0.886376	0.311379	1.16486	0.0459207	3.89045	1.07051	1.15829	0.151822	1.0658	0.0615093	0.731222	0.0421547
OR2M3	1.22236	0.358147	1.12513	0.0353601	4.91223	2.23295	1.86863	0.090062	1.21758	0.0114841	0.689231	0.207849
OR2M4	1.35908	0.0926792	1.055	0.136986	2.69501	0.414894	1.67377	0.185143	0.735092	0.14683	2.52838	0.480413
OR2M5	1.03692	0.0116164	1.23053	0.118517	3.38582	0.36204	1.78619	0.241972	1.11306	0.131197	1.3048	0.0344113
OR2M7	0.916131	0.142532	1.10446	0.115087	3.4125	0.550086	2.51529	0.335874	0.840621	0.173023	0.926121	0.274787
OR2S2	0.950939	0.00735385	1.03558	0.00199772	2.80596	0.238643	3.35773	0.842564	1.10782	0.227061	1.44657	0.236741
OR2T1	0.929969	0.177654	1.09603	0.0629624	4.13083	1.00268	1.61438	0.0598657	1.26509	0.121543	1.21809	0.694338
OR2T2	0.639611	0.0545781	1.21352	0.0195885	3.09336	1.03186	1.28976	0.117844	1.09447	0.112353	0.777437	0.0827179
OR2T3	1.15921	0.0247555	1.09079	0.0851941	2.49482	2.40237	1.09946	0.0212675	1.97175	0.120251	0.723053	0.0572989
OR2T4	1.00312	0.0174629	1.06156	0.0444523	3.28476	0.70328	1.87142	0.29154	0.989327	0.0134654	0.550729	0.00968919
OR2T5	1.14448	0.300173	1.11603	0.105419	2.90328	1.05155	1.6043	0.313677	1.0503	0.494618	1.27068	0.410606
OR2T6	1.08997	0.0862349	1.02571	0.197451	2.64952	0.535487	1.76072	0.0665998	1.07354	0.0714334	0.934595	0.212823
OR2T7	1.35385	0.112453	1.23937	0.0549593	3.024	0.828447	1.24221	0.0358356	0.696753	0.0396549	0.800179	0.251801
OR2T8	0.901993	0.208321	1.14936	0.0599517	3.16837	0.548227	2.81202	1.18083	0.806276	0.018695	1.08471	0.322418
OR2T10	0.851358	0.0943614	1.0942	0.0393589	3.29886	0.457264	1.29771	0.180475	1.37669	0.206179	0.474038	0.0515179
OR2T11	0.786613	0.24076	1.16984	0.0573113	4.18725	0.983308	1.72242	0.0561693	1.09059	0.171276	1.04463	0.146786
OR2T12	0.889111	0.0888574	1.17544	0.00358626	3.96295	1.65357	1.63621	0.21963	1.19034	0.00468596	0.92729	0.491875
OR2T27	1.17139	0.242147	1.07406	0.00631575	3.46657	0.624388	1.26056	0.0152977	1.1309	0.00706765	0.927849	0.0114102
OR2T29	1.31786	0.245911	1.24002	0.00633088	3.51195	0.405955	2.41988	0.405639	1.07959	0.0159154	1.07034	0.116112
OR2T33	1.02556	0.0704641	1.38297	0.190402	4.83012	0.152072	1.16764	0.0157377	0.742547	0.0594665	1.5247	0.0321588
OR2T34	0.421479	0.0504895	1.29254	0.0460369	3.20418	0.0829829	1.68767	0.0374138	1.15991	0.388198	0.932027	0.104199
OR2V2	1.14354	0.171857	1.18145	0.0196995	2.60755	0.867316	1.97522	0.305218	1.81701	0.047679	1.2354	0.438985
OR2W1	3.13154	0.413906	15.9905	0.122554	4.31481	0.305399	23.1303	1.26069	1.73964	0.150117	1.16425	0.0800806
OR2W3	0.999611	0.0394193	1.41076	0.0924012	4.18638	1.10373	1.63252	0.311433	1.2621	0.176081	0.912086	0.145771
OR2W5	1.02619	0.129772	1.1444	0.00631942	3.58056	0.114475	1.86224	0.39532	1.12744	0.158643	0.911318	0.103813
OR2Z1	1.08857	0.128061	1.14284	0.0261069	4.14257	0.0871461	1.75106	0.00151965	1.58374	0.187949	0.675714	0.316576
OR3A1	0.968358	0.0381358	1.11561	0.0131015	2.63629	0.283941	2.99774	0.674916	2.11188	1.28295	1.54372	0.0565304
OR3A2	0.67691	0.170817	1.18796	0.028903	2.85574	0.457582	1.36145	0.105695	1.14	0.109257	0.883638	0.156163
OR3A3	1.0903	0.318746	1.04188	0.0528073	3.55139	0.0639347	1.53161	0.354659	1.01819	0.157201	0.861003	0.261252
OR3A4	0.955752	0.015952	1.05353	0.0105182	3.36609	0.445116	1.81144	0.202475	1.13168	0.108936	0.952056	0.24327
OR4A5	1.20182	0.255518	1.19571	0.0246262	3.5833	0.242725	1.52389	0.135388	2.0465	0.4578	0.99699	0.354291
OR4A15	0.631993	0.0162	1.04771	0.048771	3.82542	0.934344	1.81356	0.144045	1.01384	0.338195	0.789586	0.0592757
OR4A16	0.798869	0.0322039	1.20109	0.0548015	3.03925	0.569727	1.25432	0.0263067	0.944935	0.339556	1.30073	0.328468
OR4A47	0.98438	0.0880526	1.0835	0.10548	2.85748	0.450841	2.39461	0.16296	1.14458	0.0212637	0.949067	0.205854
OR4B1	1.46795	0.0727112	1.16485	0.110717	3.00054	0.164747	1.65092	0.125031	1.28454	0.144574	0.808376	0.406151
OR4C3	0.894619	0.0474911	1.04907	0.123704	4.13497	0.370018	1.63078	0.105635	0.894625	0.0625619	0.916758	0.0605975
OR4C5	1.21178	0.22591	1.37038	0.218153	2.63223	0.692758	1.86137	0.359616	0.593533	0.00931586	0.947909	0.144318
OR4C6	1.2067	0.0875346	1.23328	0.114148	2.29624	0.0246891	1.8214	0.258317	1.55579	0.258453	1.06057	0.0592061
OR4C11	0.904673	0.150897	1.16248	0.0725297	2.45223	0.356277	1.10554	0.0660343	1.16969	0.0695304	0.92302	0.245902
OR4C12	1.12364	0.00961998	1.04219	0.0660268	2.52387	0.905475	2.37632	0.0262617	0.66072	0.0397938	0.699344	0.215019
OR4C13	0.523843	0.0146366	1.07156	0.0112454	3.37585	1.58702	1.82365	0.3945	0.664749	0.0561589	0.741302	0.0571545
OR4C15	0.889481	0.0901189	1.13481	0.0597368	4.43914	1.53055	3.0547	1.41184	0.916684	1.08052	1.03553	0.111408
OR4C16	1.03863	0.0851219	1.10091	0.0333119	3.14038	0.147706	1.42885	0.255935	1.35158	0.13358	0.816138	0.0818691
OR4C45	0.7894	0.0673179	1.0843	0.0339616	2.85714	0.12962	1.64906	0.121827	1.20403	0.166387	1.73601	0.342981
OR4C46	0.877737	0.246139	1.22794	0.10009	3.30001	0.727393	2.36307	0.218185	1.07431	0.00465069	1.16108	0.155606
OR4D1	0.885561	0.180152	1.06857	0.0597561	3.66955	0.154672	1.87406	0.615445	0.974953	0.43196	1.04127	0.188423
OR4D2	0.905726	0.0837879	0.946051	0.153519	3.62599	0.0368944	1.75148	0.438765	1.21794	0.419562	1.04236	0.186082
OR4D5	0.87481	0.14494	1.1262	0.0243416	3.22916	1.11698	2.08237	0.610979	1.07171	0.155233	0.795731	0.166173
OR4D6	0.938084	0.0650167	1.15472	0.0765076	7.83808	6.24188	1.48778	0.851506	1.34943	0.181529	0.674145	0.0778023
OR4D9	1.16658	0.15107	1.42463	0.20551	3.20217	0.995862	2.51634	0.474812	1.15203	0.360011	1.02384	0.123619
OR4D10	0.742291	0.0492587	1.20561	0.0117175	3.0517	0.917578	2.27662	0.375887	1.02248	0.013287	0.982919	0.126351
OR4D11	0.876297	0.0551203	1.28519	0.219534	3.75743	0.502835	2.06871	1.16525	0.899603	0.0730683	0.859124	0.323634
OR4E2	0.89818	0.206049	1.2042	0.0773862	3.43667	0.489463	1.98827	0.0138085	0.955231	0.0743381	0.781919	0.0699975
OR4F3	1.15447	0.479192	1.19637	0.0168885	3.11375	0.564113	1.45654	0.132321	0.620584	0.431936	0.779832	0.218448
OR4F4	1.06207	0.171621	1.01464	0.0503455	3.77145	1.68063	2.01701	0.0503453	2.199	0.168103	1.34358	1.0277
OR4F5	0.661862	0.0340196	1.34367	0.0898389	3.00102	0.110715	2.69408	0.220118	1.11401	0.0629073	0.81108	0.122769
OR4F6	2.08018	0.43079	1.05559	0.0355565	2.88415	0.163296	1.36777	0.0971094	1.3488	0.340198	0.724547	0.0484224
OR4F15	1.10391	0.0427315	1.06412	0.0596881	2.82451	0.289076	1.49051	0.416081	1.24911	0.275353	1.47665	0.0582668
OR4F16	0.874896	0.0169466	1.2404	0.181844	3.32934	0.1106	2.77729	1.05739	1.03816	0.0475964	0.910015	0.115103
OR4F17	0.469899	0.0214746	1.03914	0.00918041	3.24135	0.0543124	1.77462	0.131334	0.756712	0.308018	1.06839	0.522318
OR4F21	0.803682	0.126312	0.974412	0.0271313	3.7949	0.65048	1.66295	0.226975	1.19155	0.0724213	1.05048	0.249753
OR4F29	1.05976	0.0675033	1.08628	0.0147104	3.178	0.493221	2.18051	0.278451	0.926138	0.00687539	1.0313	0.448351
OR4K1	0.919115	0.237981	1.08628	0.0294543	4.49003	1.79156	2.99559	1.548	1.32828	0.00354727	1.14521	0.370945
OR4K2	0.99663	0.182013	1.15271	0.00696709	2.2377	0.382769	1.63925	0.113494	0.665397	0.000280718	1.27703	0.649399
OR4K13	1.06472	0.136305	0.856488	0.0674083	2.34706	0.0525399	2.20778	0.324084	1.04118	0.0990865	1.01	0.122197
OR4K14	1.18996	0.101317	1.31052	0.0289568	2.84553	0.189005	1.72983	0.204987	0.955347	0.0913708	0.884189	0.116744
OR4K15	0.974754	0.0826144	1.27278	0.0200118	3.23468	0.226511	2.09613	0.142134	1.04135	0.0969616	1.00987	0.163143
OR4K17	1.07819	0.0974773	1.17003	0.115499	2.58839	0.319836	1.40723	0.185468	1.8764	0.188799	0.701631	0.162994
OR4L1	0.793348	0.177356	1.07993	0.0662765	2.53966	0.268827	1.4232	0.0643722	0.549491	0.0452475	1.3198	0.0914517
OR4M1	0.634266	0.103046	1.13271	0.0325751	3.34767	0.67833	1.16824	0.105267	2.18907	1.57383	0.733364	0.0761357
OR4M2	1.05504	0.414346	1.14417	0.039503	2.90637	1.0632	1.03756	0.385865	0.402975	0.457393	1.39623	0.0150721
OR4N2	0.965564	0.0250613	0.963917	0.0553149	2.63474	0.249967	1.64371	0.352205	1.09348	0.268787	0.874829	0.0407205
OR4N4	1.16405	0.0346453	1.14994	0.0586189	4.41844	0.115287	2.42117	0.0450928	1.93652	0.465618	1.07795	0.144754
OR4N5	0.935068	0.282575	1.07984	0.070895	3.37806	0.957254	1.61736	0.272368	0.443862	0.29773	1.09841	0.0073343
OR4P4	0.939155	0.040561	1.29077	0.0272461	5.68616	1.16664	1.45358	0.228886	0.790649	0.380169	1.91315	0.161751
OR4Q3	0.857453	0.1055	1.93433	0.00827239	2.69932	0.804536	2.14287	0.382317	0.904285	0.0855106	0.70315	0.207901
OR4S1	0.372279	0.00482056	1.11344	0.242658	2.87813	0.55004	1.73993	0.388676	1.93319	0.228131	1.39556	0.206728
OR4S2	1.09647	0.144571	4.13789	0.324111	4.7266	1.53455	2.51404	0.596738	1.32041	0.0686136	0.723477	0.0715567
OR4X1	1.25431	0.178824	0.966612	0.0136635	4.49316	1.78566	1.64548	0.0825413	2.00675	0.24176	1.16586	0.318551
OR4X2	1.04121	0.0671972	1.12512	0.0761234	3.2145	0.315373	1.52749	0.211209	0.770075	0.626798	0.961213	0.253898
OR5A1	1.0118	0.0755344	0.907388	0.0782194	4.32293	1.27531	1.73798	0.00538578	0.534408	0.254348	1.6684	0.186201
OR5A2	1.03815	0.0825016	1.10028	0.0130697	6.27468	4.90536	1.53223	0.557003	0.912935	0.722469	0.829029	0.133312
OR5AC2	1.08716	0.0843705	1.04414	0.031468	2.96506	0.034184	2.30373	0.0611616	0.770608	0.00784307	0.690564	0.128455
OR5AK2	1.2726	0.0802153	1.16909	0.0559035	2.82472	1.37501	1.5359	0.115427	1.3075	0.0287069	0.914041	0.00593145
OR5AN1	1.22701	0.0371979	1.04651	0.120449	3.66269	1.63404	1.98363	0.000803834	1.6586	0.228602	0.96156	0.0275319
OR5AP2	1.04579	0.0115299	1.06627	0.0562031	3.2867	0.159003	2.17144	0.226868	0.637244	0.142535	1.03713	0.0242553
OR5AR1	0.577526	0.0322077	1.08468	0.0364871	3.46853	0.642628	1.60937	0.0157741	1.79398	0.344878	0.779883	0.174987
OR5AS1	1.18159	0.212295	1.24295	0.0657462	1.69553	0.412811	1.27326	0.0962312	0.962549	0.554338	1.63711	0.0394668
OR5AU1	0.826214	0.0121343	1.21347	0.0152643	3.55343	0.336358	1.54068	0.135838	1.00758	1.29518	1.33679	0.156575
OR5B2	1.2093	0.154938	1.11268	0.0256987	3.82377	1.54926	1.7415	0.233165	1.52178	0.140358	0.706019	0.294041
OR5B3	1.19744	0.331363	1.05187	0.0118939	3.03821	0.38902	1.11435	0.0943958	1.99111	1.22131	0.994519	0.182084
OR5B12	1.31265	0.103084	1.22718	0.0959962	5.25304	0.169135	2.5425	0.144716	1.1795	0.00085406	2.08633	0.311411
OR5B17	0.803449	0.000660628	1.19317	0.0430627	3.93885	0.268591	2.44162	0.338225	1.31958	0.177751	1.49622	0.582662
OR5B21	1.2119	0.138493	1.2818	0.0233483	3.30823	0.299317	1.82212	0.200176	1.01689	0.0452581	1.1527	0.22995
OR5C1	1.17575	0.0127405	1.02096	0.00997245	3.10537	0.145927	1.88916	0.0614758	2.11654	0.106186	1.19772	0.256708
OR5D13	1.03073	0.12091	1.01716	0.145922	3.98138	0.88898	1.73893	0.177874	0.659492	0.100681	0.842949	0.00385484
OR5D14	0.71591	0.194109	1.01907	0.126021	5.28432	0.594559	1.53829	0.351923	0.737871	0.458656	0.989892	0.180764
OR5D16	1.31344	0.0880345	1.27595	0.0851569	3.03136	0.103053	2.0841	0.260563	2.10998	0.464519	1.17381	0.0118663
OR5D18	1.07032	0.212751	1.29233	0.0960385	3.66883	0.0139842	1.80413	0.0615675	1.36051	0.0513488	0.762439	0.209786
OR5F1	0.76227	0.119714	1.10385	0.110624	4.4192	2.33283	1.72383	0.189217	1.13652	0.0987983	0.960631	0.295138
OR5H1	0.72936	0.0776823	1.28679	0.183676	3.19165	0.354608	1.81389	0.146789	1.07033	0.0933886	1.18701	0.172155
OR5H2	1.1864	0.0443579	1.11643	0.106877	3.5194	0.615582	2.13789	0.122665	1.25947	0.151637	0.935139	0.415132
OR5H6	1.12925	0.262091	1.17401	0.101367	2.22139	0.244551	1.10858	0.1194	1.00003	0.305483	0.843937	0.405664
OR5H14	1.41103	0.200414	0.849438	0.0453197	3.66072	0.0889398	1.85664	0.254521	0.981839	0.0482371	1.01336	0.0426047
OR5H15	1.03156	0.103079	0.946503	0.011736	2.52267	0.524762	1.74113	1.04117	1.00467	0.0225349	0.995483	0.325509
OR5I1	0.916697	0.236698	1.0669	0.0502974	4.75021	0.204189	1.96562	0.272133	1.66287	0.0448381	0.983718	0.0201181
OR5J2	1.21259	0.141878	1.20139	0.22238	3.47687	0.0540819	1.80758	0.381868	0.923251	0.0097168	1.39707	0.168287
OR5K1	2.82276	0.589922	3.29678	0.167686	23.6068	1.93874	2.82352	0.11648	1.10162	0.286036	1.04888	0.600509
OR5K2	0.926576	0.105438	1.12552	0.0606749	2.7744	0.0693524	1.9407	0.392268	1.37856	0.436394	1.49761	0.116989
OR5K3	0.996669	0.00460176	1.18692	0.00881509	2.67606	0.291117	1.99114	0.248497	1.11051	0.0214335	1.63817	0.303476
OR5K4	1.13897	0.171307	1.21208	0.0265853	4.18465	0.472558	1.65278	0.301727	0.839383	0.0733791	1.48512	0.818001
OR5L1	1.33157	0.2208	1.17569	0.124896	5.43677	0.591443	1.91441	0.737619	0.654535	0.130684	1.65514	0.2076
OR5L2	0.551158	0.064494	1.33194	0.047812	4.15962	0.910869	2.01266	0.637559	0.788365	0.134572	0.687837	0.0755353
OR5M1	0.789795	0.0828162	1.32705	0.0402922	3.13385	0.512121	1.34535	0.0321365	0.984384	0.0419505	1.01306	0.0390551
OR5M3	1.017	0.258212	0.816349	0.0545837	6.04301	1.55787	2.96832	0.771743	0.561565	0.326914	1.17118	0.101158
OR5M8	1.17596	0.026266	1.31427	0.0366101	2.84623	0.918024	1.33996	0.151521	1.09592	0.0693555	0.917203	0.367663
OR5M9	0.962023	0.0893486	1.05963	0.211679	2.98127	0.747683	1.2716	0.0850965	1.26379	0.304188	0.802423	0.336532
OR5M10	1.13698	0.143705	1.30589	0.145809	3.90734	0.705563	1.49564	0.0713222	1.32962	0.51665	1.10675	0.0821031
OR5M11	1.13903	0.100627	1.18412	0.178449	3.73744	0.0589054	1.72216	0.0537451	1.47988	0.134401	1.58567	0.270646
OR5P2	0.911743	0.128915	1.08268	0.0262388	5.48633	4.34278	2.20938	0.344964	0.645673	0.0401073	0.773506	0.303274
OR5P3	12.2972	1.32156	43.8166	3.21811	18.5574	3.86878	66.9234	2.35203	15.8459	2.10298	1.43472	0.429345
OR5R1	1.17752	0.150651	1.24557	0.0602672	3.66359	0.190482	1.75421	0.0330864	0.934302	0.0244327	1.10843	0.0716377
OR5T1	1.22323	0.118631	1.04968	0.0694347	3.23053	0.206137	1.83481	0.162822	1.14628	0.0274863	0.823221	0.276532
OR5T2	0.922467	0.0896274	1.37752	0.00232091	4.87482	1.78961	1.64639	0.00546436	0.680307	0.0323096	0.881448	0.0453391
OR5T3	1.07155	0.077575	1.09707	0.0601005	7.61837	1.24461	1.53299	0.0453929	0.644655	0.2019	0.586354	0.013657
OR5V1	0.883874	0.179623	1.09473	0.00995563	5.62489	3.91104	1.51844	0.182699	0.731608	0.469818	1.24518	0.251375
OR5W2	1.14587	0.0716779	1.0805	0.053358	3.23086	0.0523183	2.43079	0.194916	0.804397	0.202653	0.873234	0.0327128
OR6A2	1.12383	0.0781889	1.2659	0.00274583	2.84351	0.161808	2.08915	0.329223	0.747441	0.141781	0.959451	0.322075
OR6B1	0.767894	0.104574	0.94511	0.0290549	1.75427	2.35772	1.23529	0.748701	0.954203	0.0605837	0.704023	0.315349
OR6B2	1.28892	0.0182375	1.16498	0.0103933	3.30627	0.262337	1.37437	0.0713829	0.808014	0.0166929	1.21567	0.246351
OR6B3	1.22117	0.129381	1.07458	0.0850507	2.6676	0.825412	1.91894	0.0304921	1.02215	0.0610792	1.94704	0.367951
OR6C1	0.963679	0.00169013	1.3933	0.171444	3.57114	0.239777	1.57423	0.50276	0.897661	0.0721867	1.26507	0.0270709
OR6C2	1.01878	0.426912	1.13272	0.0589645	2.36647	0.123224	2.13091	0.468573	1.11825	0.42344	1.01762	0.235267
OR6C3	0.968786	0.0247231	1.16073	0.0486537	2.27073	0.662211	2.48811	0.363247	0.966542	0.182794	1.07856	0.184864
OR6C4	0.820772	0.0313967	1.16637	0.0942898	2.36873	0.175167	1.94547	0.383728	0.71552	0.0806778	0.873541	0.0977593
OR6C6	0.839109	0.0877441	1.28649	0.0189801	3.22924	0.115588	1.98126	0.983119	1.24127	0.0205273	0.676517	0.114289
OR6C65	1.11834	0.133242	1.05462	0.065295	2.2509	0.12529	1.65278	0.115113	0.955813	0.078539	1.00234	0.0365286
OR6C68	0.858001	0.0311994	1.27828	0.0830335	2.50063	0.401219	2.89817	0.217914	0.599926	0.06395	0.78192	0.0960339
OR6C70	0.968116	0.11098	1.02773	0.00507942	2.67589	0.211764	1.4589	0.200444	0.375571	0.0319105	1.09516	0.282017
OR6C74	0.54389	0.0474168	1.08581	0.0667144	2.94449	0.677683	1.82599	0.01307	0.651764	0.0754183	0.574468	0.109336
OR6C75	0.794729	0.0966412	1.03124	0.0834039	3.1933	0.179537	1.58937	0.0127592	0.709049	0.0528621	0.910595	0.00557824
OR6C76	0.836984	0.116221	1.07289	0.0306346	3.12181	0.0342513	1.67321	0.212207	1.01899	0.166236	0.980279	0.0241975
OR6F1	0.950335	0.274419	1.0914	0.0342965	4.08337	0.656348	1.58765	0.339779	0.999341	0.133205	1.10386	0.394707
OR6J1	0.905092	0.00400907	1.07178	0.071719	2.12002	0.318282	1.23127	0.0797003	0.539208	0.0622712	0.681518	0.235937
OR6K2	1.10688	0.0067127	1.17141	0.0690081	3.57157	0.232597	1.51534	0.381722	0.495875	0.0164677	1.62464	0.451726
OR6K3	0.486593	0.0335618	1.02061	0.00971171	2.57729	0.0100026	0.977629	0.0667967	1.10807	0.286223	0.795614	0.133496
OR6K6	1.20217	0.239781	1.12867	0.103543	3.90646	1.0573	1.75118	0.277054	1.30172	0.30968	1.92924	1.22801
OR6M1	0.99628	0.0149307	1.11574	0.0104505	2.88455	0.693838	1.00465	0.130923	1.45135	0.0673912	0.902391	0.0898998
OR6N1	1.55956	0.0763842	1.22594	0.115114	3.08003	0.155393	2.1859	0.323983	0.8501	0.167319	1.637	0.754368
OR6N2	0.871649	0.037584	1.12889	0.030847	4.02526	1.28818	1.37517	0.452142	1.13246	0.100927	0.651006	0.0762199
OR6Q1	0.964288	0.10768	1.18179	0.0255551	5.96757	0.683032	1.81449	0.121198	0.709316	0.253331	1.61958	0.946048
OR6S1	0.576807	0.1891	1.11161	0.14146	4.82619	1.08011	1.59264	0.00315836	0.883291	0.0544419	1.03807	0.663076
OR6T1	0.746621	0.135266	1.02795	0.0804158	3.11001	0.307287	1.99246	0.916415	0.96835	0.134291	0.64914	0.0194033
OR6V1	0.571773	0.159143	1.13271	0.0259389	3.20136	1.11536	1.68515	0.151709	1.55714	0.0954773	1.08037	0.519106
OR6X1	0.961828	0.0773328	1.0499	0.0301919	2.81818	0.718537	1.67603	0.119094	1.67152	0.183088	1.38319	0.0106057
OR6Y1	0.844852	0.00999834	1.18458	0.0862377	2.00269	0.47823	2.45302	0.584781	1.02383	0.0292003	1.08462	0.14596
OR7A5	0.916049	0.0826658	1.21961	0.155183	3.41055	0.424385	1.78621	0.374959	1.28177	0.527802	0.66093	0.0816044
OR7A10	1.29913	0.257172	1.13353	0.0431253	3.81375	1.43462	2.24468	0.0257644	1.94594	0.159605	0.850984	0.0822073
OR7A17	0.893274	0.155588	1.04468	0.149387	2.5847	0.907441	2.10281	0.171172	0.901636	0.200262	1.66919	0.548801
OR7C1	1.02933	0.288358	1.23214	0.0105042	3.87089	0.663232	1.61548	0.0252631	0.638625	0.246777	0.721306	0.393848
OR7C2	0.671716	0.0159677	0.904275	0.0456937	2.84349	0.19308	1.47985	0.343303	1.02037	0.046774	1.10087	0.436972
OR7D2	1.09179	0.0834165	1.04042	0.0775047	3.74793	0.0871111	1.84098	0.0561105	1.09005	0.354132	1.06193	0.434386
OR7D4	0.865954	0.0342764	1.20386	0.0062237	2.53699	0.348402	1.7232	0.106913	1.03531	0.204895	1.05845	0.206585
OR7E24	0.960928	0.0973964	1.04739	0.00211486	6.36737	0.993111	1.60564	0.0236192	1.11866	0.102882	0.713691	0.121516
OR7G1	1.14835	0.203562	1.16419	0.131934	2.6336	0.564233	2.50703	0.40923	0.779624	0.0457715	1.00261	0.147052
OR7G2	1.14321	0.0257377	1.25821	0.00575975	2.99738	0.346088	1.42298	0.112637	1.49929	1.01587	1.31602	0.365019
OR7G3	0.907844	0.0924812	1.01065	0.0507685	2.60328	0.268497	2.53356	0.407276	1.10596	0.0097073	0.977576	0.255654
OR8A1	1.45055	0.0194086	0.98053	0.0175445	3.30563	0.995515	1.66125	0.141277	1.72463	0.507462	0.945997	0.04628
OR8B2	1.01997	0.187696	1.16059	0.17833	4.791	1.95173	1.59531	0.354282	0.672011	0.0734087	0.91254	0.146702
OR8B3	9.17947	1.97941	1.18605	0.108451	106.127	10.9893	26.6633	1.06089	1.75548	0.343347	1.14292	0.0184272
OR8B4	1.09078	0.038599	1.25555	0.158444	3.95469	0.796311	1.77937	0.154144	1.05747	0.120963	0.860181	0.469775
OR8B8	1.31518	0.202383	1.11328	0.0282238	4.06537	0.0857174	2.92168	0.0339665	1.39645	0.457351	0.643429	0.145613
OR8B12	1.05236	0.00628158	1.1613	0.136848	3.79963	0.229792	1.96223	0.349439	0.972157	0.120139	0.815898	0.134749
OR8D1	1.09033	0.138163	0.888372	0.0571792	3.73633	1.10024	1.61201	0.0263658	0.687164	0.247328	0.95589	0.0955117
OR8D2	0.844567	0.400527	0.950909	0.0840911	2.89081	0.300443	1.20964	0.0407366	0.864757	0.0319287	0.774827	0.0340886
OR8D4	1.05896	0.239301	0.866957	0.0030882	3.57864	1.35291	1.19527	0.188579	0.748645	0.494264	0.894571	0.0683439
OR8G1	0.827873	0.194776	1.16104	0.00393753	3.46566	1.01272	1.06631	0.256679	1.56953	0.258456	1.16926	0.069032
OR8G2	1.07284	0.16957	1.05138	0.01082	3.08707	0.553605	0.953427	0.0284257	0.731162	0.21179	1.34011	0.490959
OR8G5	0.919675	0.0206215	1.14395	0.0649799	3.75074	0.430942	2.16497	0.39208	0.993557	0.102263	1.97905	0.370596
OR8H1	3.11212	0.144567	1.18606	0.118805	3.86537	1.45677	6.48001	1.92354	1.08939	0.0450415	1.52209	0.124769
OR8H2	1.30419	0.204621	1.05307	0.0603884	7.20955	0.638947	1.72533	0.217367	0.187878	0.209536	1.0913	0.191487
OR8H3	0.928338	0.000393213	1.12559	0.0794257	5.93511	3.54479	1.67544	0.422634	0.977152	0.0777537	0.778856	0.173921
OR8I2	0.721933	0.110589	0.921246	0.0804283	4.33702	0.456598	2.18713	0.331555	1.02398	0.0902353	4.81138	5.51549
OR8J1	0.661735	0.220941	1.03724	0.0142843	5.48808	0.239642	1.70876	0.458208	1.64147	0.220764	1.23316	0.216597
OR8J3	1.24014	0.159453	1.21799	0.116701	3.05652	0.415018	3.12681	0	1.67554	0.179447	1.1068	0.00662397
OR8K1	1.00336	0.0552046	1.01032	0.0456048	2.61646	0.161258	1.28916	0.0751383	1.06081	0.109339	0.78831	0.147162
OR8K3	1.08956	0.0871704	1.08187	0.0549354	2.51377	0.505857	1.42064	0.238141	0.752551	0.0220787	1.20622	0.0812977
OR8K5	0.899623	0.210435	1.06852	0.0909326	2.20359	0.371438	1.67587	0.382223	0.972302	0.0534305	0.815196	0.0190214
OR8U1	0.944532	0.15228	1.04794	0.0561938	0.728146	0.087146	1.8517	0.415347	1.10366	0.134358	0.78265	0.0406688
OR8U8	1.12941	0.238157	1.11095	0.111795	3.09108	0.086261	2.05119	0.0357567	0.808244	0.0559395	0.880369	0.165908
OR8U9	1.07651	0.0379035	1.06697	0.0352783	3.05701	1.01313	2.21182	0.266411	0.813521	0.0287044	1.04244	0.0309571
OR9A2	1.08498	0.218964	1.20329	0.00308495	3.37851	1.6474	1.9019	0.0302929	0.948485	0.348939	0.987067	0.0239229
OR9A4	1.29365	0.0570841	1.1423	0.0567333	1.92066	0.0310496	1.18351	0.0962853	1.10215	0.129994	1.37456	0.910157
OR9G1	1.01349	0.0558306	1.01178	0.149567	4.15118	0.871485	2.67101	0.397039	0.889713	0.0132505	1.50673	0.704004
OR9G4	0.885108	0.0845381	1.16024	0.0694243	3.07462	0.471022	1.36996	0.105687	1.85005	0.0443958	1.10511	0.126866
OR9G9	1.2028	0.10225	1.08917	0.0430113	3.53382	0.36906	1.40165	0.61922	0.682772	0.0264956	1.41929	0.111921
OR9I1	1.11908	0.150555	0.843923	0.100218	2.36099	0.829606	1.98146	0.1105	1.13227	0.0579462	0.798834	0.216136
OR9K2	1.16438	0.203178	0.972337	0.122038	4.6114	0.714264	1.05155	0.0845135	1.98253	0.238298	0.768599	0.288899
OR9Q1	1.07241	0.396757	1.15306	0.033574	2.83384	0.0804082	1.61271	0.249977	1.84525	0.0703426	0.735538	0.0540219
OR9Q2	0.87429	0.00452792	1.52469	0.373232	3.53155	1.2563	1.81816	0.212231	1.0549	0.158414	0.686105	0.373979
OR10A2	0.960623	0.218704	1.09934	0.00158883	2.64319	0.688654	2.27075	0.930373	0.82481	0.0450739	0.982625	0.248953
OR10A3	1.10359	0.0403708	1.31157	0.0431887	3.99627	0.832619	1.6092	0.47038	1.18155	0.0482223	0.766974	0.156217
OR10A4	0.90061	0.0870071	1.21458	0.0409536	3.1042	0.284495	1.45313	0.137139	0.317212	0.174806	0.902465	0.116239
OR10A5	1.10415	0.0267629	1.16877	0.0303593	3.46061	0.785101	1.76253	0.00262814	1.93966	0.864692	1.05365	0.113945
OR10A6	33.0362	6.43188	30.2717	0.583963	9.00064	1.12368	19.9095	2.04216	10.9484	4.83413	1.17251	0.0468469
OR10A7	1.05389	0.178727	1.25016	0.0169268	3.75656	0.393604	2.11395	0.222455	1.95276	0.235866	0.705158	0.241079
OR10AD1	0.978628	0.177156	1.01178	0.0667747	3.02367	0.0900492	1.86269	0.0467183	1.01428	0.208871	0.914535	0.143582
OR10AG1	0.932844	0.0322255	1.22587	0.00402578	2.09125	0.433356	1.74694	0.223389	0.823505	0.029116	0.700026	0.0744607
OR10C1	1.3251	0.349617	1.2151	0.0105252	3.89837	1.18356	1.89053	0.090137	1.07732	0.0519397	0.841324	0.253546
OR10G2	1.38539	0.147372	1.20699	0.167382	3.37554	0.217999	1.73603	0.279749	1.12557	0.0523524	0.809768	0.343646
OR10G3	1.0932	0.177324	1.0917	0.0666061	2.6966	0.204481	1.34735	0.0706633	2.00965	0.264384	1.21919	0.228904
OR10G4	1.68149	0.172798	1.19343	0.0825049	8.64864	2.06283	2.08152	0.525377	1.77399	0.00158885	0.73952	1.04584
OR10G6	0.924844	0.0616458	1.16048	0.0274316	2.43825	0.458822	1.84905	0.342748	1.02344	0.158898	1.39589	0.157902
OR10G7	1.05816	0.0195413	1.45671	0.0978111	5.87732	2.85094	1.793	0.53401	0.276591	0.106364	1.7102	0.919539
OR10G8	1.07672	0.200468	1.10931	0.104268	3.7813	0.0227947	1.62035	0.40986	1.18856	0.0594597	0.69045	0.237295
OR10G9	0.508374	0.0807835	1.09393	0.0757905	0.421446	0.0846205	1.72069	0.49024	1.26021	0.476067	0.894062	0.141968
OR10H1	0.721251	0.0825771	0.964914	0.0627554	2.56065	0.0968263	1.97065	0.131966	0.694894	0.323607	1.25602	0.0365909
OR10H2	0.744858	0.100643	1.13784	0.206617	2.52383	0.251077	1.60992	0.261886	1.06417	0.128866	0.824215	0.110306
OR10H3	1.05302	0.0222492	0.970399	0.00940957	5.56244	0.0677858	1.3021	0.186276	1.47248	0.329381	1.14802	0.230979
OR10H4	0.816273	0.135918	1.08252	0.00773722	3.6025	0.2563	1.65448	0.187216	2.25	0.486223	0.328423	0.464461
OR10H5	1.234	0.0306166	0.91105	0.00104255	3.18689	0.427098	2.20647	0.0341128	0.84204	0.139791	1.07217	0.133636
OR10J1	0.798386	0.0264942	1.17787	0.123994	3.05624	0.704759	1.81884	0.172402	1.58559	0.0393736	0.790086	0.10897
OR10J3	1.03665	0.106892	0.997118	0.0514883	3.01226	0.33207	1.58727	0.611498	0.986559	0.018207	0.942622	0.101222
OR10J5	1.09579	0.0889977	1.10036	0.0103728	3.227	0.145601	1.57673	0.145057	1.92205	0.416047	0.990514	0.0526025
OR10K1	0.749798	0.0759453	1.04488	0.0240624	4.06648	1.58292	1.64453	0.367457	0.628865	0.136353	0.597382	0.844825
OR10K2	1.20637	0.0451825	1.26525	0.264286	3.18125	0.762622	1.99011	0.138385	0.953337	0.00319988	0.761613	0.0299868
OR10P1	0.694057	0.0299315	1.39743	0.0192215	3.99154	0.150217	2.01473	0.922516	1.36805	0.219747	1.41714	0.139757
OR10Q1	0.738354	0.061699	1.00776	0.0385033	2.96754	0.467629	3.57686	0.210791	0.67105	0.113616	1.14885	0.285474
OR10R2	0.559931	0.0619304	1.15182	0.0615164	2.52424	0.462118	1.73827	0.0613291	1.84835	0.26353	0.902558	0.173607
OR10S1	1.26936	0.0269877	1.02636	0.0343985	6.42688	4.83213	1.29292	0.248603	0.96162	1.03532	1.04008	0.327539
OR10T2	1.09707	0.109559	1.01098	0.0240999	2.51515	0.230353	2.45464	0.141091	1.18868	0.507101	0.802575	0.0057193
OR10V1	2.11159	1.19789	1.02655	0.0680433	2.57524	0.695143	1.7226	0.0746619	0.926109	0.0889661	0.839573	0.161061
OR10W1	0.882982	0.148677	1.0125	0.0552678	2.91724	0.364618	1.38528	0.307499	0.995124	0.0209832	1.20018	0.0187229
OR10X1	0.794752	0.161835	1.12231	0.00396606	3.07412	0.701833	1.44252	0.0918283	0.901369	0.0586759	0.856968	0.216545
OR10Z1	1.24523	0.36887	1.21374	0.0992011	2.11338	0.176944	2.68948	0.373351	0.796087	0.0127947	2.10047	0.954293
OR11A1	0.705289	0.0886089	0.563466	0.0349275	3.99665	0.459598	1.42225	0.276945	1.51519	0.0869132	1.17278	0.33966
OR11G2	0.998632	0.0159424	1.11128	0.00826195	3.23957	0.346465	1.34808	0.0352246	1.57013	0.104795	0.769463	0.127087
OR11H1	0.978814	0.189417	1.11708	0.0351314	3.54865	0.109932	3.22106	0.50883	0.879226	0.046456	1.3146	0.433532
OR11H4	0.923226	0.00723036	1.37294	0.264344	2.48411	0.303673	1.80358	0.303591	0.948055	0.137478	0.726008	0.0254608
OR11H6	0.979693	0.0503341	1.13672	0.147019	5.06157	1.45131	4.09332	0.401903	1.05488	0.210623	1.11923	0.296924
OR11H12	1.12114	0.305086	1.25544	0.101207	3.57519	0.108937	2.57018	0.366183	1.25843	0.143299	0.891981	0.00582042
OR11L1	0.87587	0.131865	1.23264	0.0976816	2.99838	0.847965	1.04099	0.127598	0.928641	0.00689339	0.696065	0.108551
OR12D2	0.904866	0.314163	1.21313	0.00420486	4.08284	0.86227	1.93301	0.0610474	0.486823	0.112477	1.05227	0.0346362
OR12D3	1.2352	0.261071	1.03413	0.12015	4.00936	1.20977	1.69628	0.444934	1.36792	0.135449	1.64998	0.760938
OR13A1	0.994576	0.364781	1.05903	0.144131	3.29785	0.22899	0.748121	0.281524	0.710553	0.381357	1.03214	0.0191603
OR13C2	1.06115	0.22798	1.19076	0.0288777	14.6177	6.48891	1.64347	0.604577	0.963876	0.338756	1.27101	0.127725
OR13C3	1.06503	0.261328	1.11256	0.067822	2.44887	0.395598	1.70216	0.0171646	0.848643	0.608124	1.86402	0.322911
OR13C4	1.22101	0.161758	1.22458	0.227913	3.74929	0.542703	1.74436	0.351546	0.769387	0.167865	1.75051	0.188794
OR13C5	0.594114	0.0445502	1.08339	0.0237972	3.82356	0.734949	1.63322	0.29456	1.4354	0.454983	0.967112	0.0732816
OR13C8	0.82614	0.00828609	0.952674	0.0723562	4.2832	0.906149	1.33168	0.0287158	0.89772	0.99765	1.76665	0.1327
OR13C9	0.706179	0.072999	1.20991	0.134475	3.29035	1.30782	1.16246	0.586166	0.966249	0.062874	0.745871	0.0526177
OR13D1	1.23685	0.00685098	1.05494	0.0136225	3.03141	0.806626	1.04483	0.0405537	2.22297	1.08936	1.00392	0.11862
OR13F1	1.32301	0.174966	1.11647	0.0990524	4.34538	2.31383	1.42363	0.204544	1.77287	0.195992	0.695225	0.10789
OR13G1	1.19902	0.00206677	1.08349	0.0150483	2.3237	0.332703	2.44919	0.00722328	1.43358	0.162841	1.04465	0.0176851
OR13H1	1.0264	0.0407538	1.24131	0.0161173	2.29714	0.0412038	2.53268	0.558797	1.00065	0.129575	0.976504	0.148204
OR13J1	0.952979	0.246061	1.11899	0.145913	3.62164	0.102112	1.3694	0.214903	1.18676	0.0718164	1.14254	0.0391148
OR14A2	1.01033	0.198817	1.03219	0.161282	5.08962	2.81433	1.96098	0.143234	0.820761	0.171823	1.55075	0.0333018
OR14K1	1.17557	0.0692238	1.19858	0.0528704	4.37497	0.304352	1.66613	0.337046	1.28463	0.529436	0.822759	0.0926348
OR51A2	1.07684	0.107308	1.35981	0.0155533	4.43537	1.52125	1.85249	0.283147	1.63092	0.06196	0.732784	0.151681
OR51A4	0.98106	0.018162	1.02777	0.0522958	2.43128	0.449495	1.85872	0.230424	2.19725	0.650698	0.979007	0.248427
OR51A7	2.96144	1.40631	1.21546	0.0803816	3.07825	0.627686	1.44827	0.0502898	2.27114	0.439016	0.8789	0.0951112
OR51B2	1.15103	0.102425	1.05189	0.00989824	2.02684	0.024499	1.38166	0.0272899	0.745745	0.0271516	1.28308	0.0236746
OR51B4	1.16987	0.0452086	0.908835	0.0852619	3.63125	0.916313	3.18195	0.500574	0.957852	0.142065	0.892106	0.517514
OR51B5	1.06199	0.00532694	1.20728	0.104063	3.0602	0.52442	1.20546	0.340431	1.18598	0.236089	0.627616	0.233515
OR51B6	1.19048	0.289938	1.19703	0.0908812	2.27896	0.573619	2.01696	0.375545	1.25624	0.0444903	1.86747	0.282162
OR51D1	1.30131	0.0152838	1.07698	0.00722313	2.34499	0.114299	2.38689	0.256003	1.1636	0.29281	1.03362	0.162242
OR51E1	1.02523	0.0609293	1.18154	0.0190355	2.94282	0.0807959	1.8948	0.816034	1.57643	0.204525	1.36917	0.0863698
OR51E2	1.12917	0.0446879	1.27812	0.0768506	2.87684	0.020332	1.4358	0.272009	1.63829	0.213945	0.938688	0.0137906
OR51F1	0.760805	0.0624974	1.04214	0.113845	2.35957	0.687157	2.1594	0.181225	0.679237	0.0040876	1.53547	0.241344
OR51F2	0.985029	0.0266665	1.0509	0.00791094	3.176	1.48117	1.19721	0.111308	0.438172	0.287429	1.12499	0.0553555
OR51G1	0.967535	0.367175	1.17476	0.0191074	6.09446	1.68995	1.20706	0.0317523	0.915686	0.209972	1.91857	0.00220364
OR51G2	1.1524	0.124288	1.25967	0.36199	2.92057	0.613041	1.5388	0.120395	0.758291	0.0405068	1.024	0.192994
OR51I1	1.42769	0.0521564	1.21682	0.129863	3.29438	0.239479	1.55904	0.256344	1.5091	0.0437661	0.73957	0.0368298
OR51I2	1.2791	0.135921	1.17817	0.128494	3.6828	2.64433	1.4599	0.0594106	0.575527	0.131031	0.601936	0.0261393
OR51J1	0.549063	0.0779284	1.35273	0.167386	3.2732	0.0265472	1.61224	0.222639	0.689754	0.0507627	0.471118	0.068372
OR51L1	1.45452	0.114404	1.2709	0.16862	3.04147	0.821682	1.68944	0.385089	1.94601	1.08204	1.24046	0.557195
OR51M1	1.26204	0.0758432	1.30691	0.371964	4.15616	0.161637	1.88497	0.0204552	1.09459	0.102982	0.903324	0.0792946
OR51Q1	0.969711	0.152	1.00525	0.105632	3.49969	0.169519	1.56932	0.293449	1.59961	0.266959	1.06511	0.0262229
OR51S1	1.11872	0.113394	1.20331	0.0370071	3.74581	0.258506	2.59974	1.1551	0.420968	0.0623604	1.26062	0.198322
OR51T1	1.14927	0.120124	1.04455	0.155397	3.81707	0.540616	1.69732	0.103724	1.41892	0.0624752	1.02414	0.132159
OR51V1	0.940562	0.0557155	1.22027	0.221256	3.10345	0.431308	2.40352	0.127225	0.948362	0.0259585	0.855104	0.108081
OR52A1	0.900976	0.119244	1.08262	0.0574699	3.16385	1.11094	3.16782	0.14128	1.23566	0.115774	0.894633	0.334645
OR52A4	0.996183	0.061311	0.999272	0.0564752	3.18313	0.221547	1.44342	0.268537	1.3206	0.0856701	1.23977	0.170528
OR52A5	0.618174	0.0964414	1.10717	0.0400452	3.42205	0.250938	2.19372	0.276099	0.918176	0.0340231	1.09272	0.0507175
OR52B2	1.06116	0.038047	0.975135	0.095397	2.64138	0.774806	2.10979	0.0301228	1.01632	0.0585975	0.849968	0.116899
OR52B4	1.0953	0.242251	1.05507	0.0156155	4.05141	1.5288	1.79	1.30702	0.822753	0.471473	0.954443	0.0148328
OR52B6	0.862265	0.176671	1.06725	0.0543506	3.47227	0.284202	1.60099	0.461307	0.905486	0.0233576	1.01785	0.166724
OR52D1	1.29738	0.0121987	0.940762	0.0105059	3.08183	0.731329	1.80522	0.0191896	0.719273	0.0269637	0.920448	0.20204
OR52E2	1.77955	0.103671	1.06319	0.0344114	2.43609	0.0383306	2.33804	0.351943	0.832757	0.11877	0.838848	0.0987446
OR52E4	1.05142	0.160861	0.938309	0.0262058	3.52752	0.0125492	1.52887	0.0589406	2.11155	0.162549	1.14852	0.472333
OR52E6	0.926618	0.14016	1.10572	0.094908	5.22859	0.522444	1.33417	0.0869279	0.54727	0.356304	1.28859	0.873542
OR52E8	1.05874	0.043516	0.995517	0.0823296	3.5135	0.603151	1.52421	0.271203	0.867517	0.489087	1.03006	0.0977888
OR52H1	0.984328	0.162161	0.95324	0.0291616	4.31495	1.35251	1.19432	0.178213	1.19701	0.058576	0.9826	0.215442
OR52I1	1.51811	0.0364076	1.14733	0.0588633	2.24398	0.000634212	1.9966	0.41296	0.310498	0.255474	0.983006	0.0230646
OR52I2	0.773362	0.00822934	1.12938	0.095278	2.49713	0.039332	1.33414	0.0718136	1.07195	0.0870332	1.66284	0.104214
OR52J3	1.20131	0.178501	0.947539	0.0944202	3.8989	0.251007	2.06947	0.329869	0.776196	0.334527	0.970352	0.0767995
OR52K1	0.948147	0.0418311	1.05441	0.0699411	2.97125	0.353439	2.05927	0.0303872	0.885848	0.0805972	1.62763	0.0915965
OR52K2	0.859636	0.089996	0.808103	0.0786676	4.2061	0.503961	1.74479	0.47997	1.45114	0.733237	1.48918	0.53632
OR52L1	1.14434	0.0273843	1.03881	0.0433339	2.98891	0.0587141	2.08934	0.131435	1.13899	0.113453	0.750928	0.0825248
OR52M1	0.986466	0.229888	1.19765	0.0941764	4.02617	0.239912	2.03102	0.13536	1.11608	0.0827766	1.14964	0.364168
OR52N1	1.44342	0.0448629	1.21949	0.153539	5.06102	2.9975	2.12148	0.207772	0.979257	0.41682	1.00106	0.249859
OR52N2	1.1639	0.118815	1.10927	0.0789542	4.24904	1.77666	1.83514	0.082596	1.32395	0.0897183	0.928422	0.0256811
OR52N5	0.750346	0.104343	1.09376	0.0978302	3.76038	1.52443	1.63877	0.202817	0.337193	0.122032	0.917011	0.224605
OR52R1	0.993987	0.104441	1.04328	0.0263519	2.44101	0.403947	1.52727	0.323831	1.72979	0.109381	0.852404	0.171471
OR52W1	1.04536	0.0438602	1.10312	0.113277	2.49084	0.269564	1.75895	0.0327409	0.963104	0.0553781	1.0209	0.275806
OR56A1	0.972947	0.0290472	0.868875	0.0482941	3.29423	1.58973	1.51306	0.0218273	0.998859	0.0840498	0.825044	0.0561249
OR56A3	1.03665	0.194944	1.02279	0.0582328	3.518	0.246422	1.49746	0.204392	1.70533	0.156354	0.895636	0.124354
OR56A4	0.938883	0.293117	0.951689	0.0601812	4.26911	2.07094	2.0668	0.021918	1.03374	0.451012	1.0281	0.436996
OR56B1	1.04097	0.0782952	0.97395	0.0375386	3.1222	0.405574	2.21994	0.0278366	0.748135	0.198317	1.06496	0.250775
OR56B4	0.392645	0.100683	1.12012	0.0990199	4.03252	1.09288	1.64715	0.127233	0.732934	0.584822	1.27275	0.178399
