# Supplementary material for: Functional analysis of human olfactory receptors with a high basal activity using LNCaP cell line
Source: PLoS One. 2022 Apr 21;17(4):e0267356. doi: 10.1371/journal.pone.0267356 (PMC9022881; doi:10.1371/journal.pone.0267356)
Supplement: S3 Table — (XLSX) [file pone.0267356.s014.xlsx]

## Sheet: 4 cell lines
S3 Table. OR screening using four cell lines against an odorant mixture (Fig 2)
Response of each OR-expressing cells to the mixture was presented as fold increase.
Data are described as average of two replicates from one experiment
	HEK293	HepG2	HuH7	LNCaP	LNCaP+IBMX
receptor name	fold increase	fold increase	fold increase	fold increase	fold increase
mock	2.99094	1.25822	1.8279	1.4532	1.50413
OR1A1	221.508	5.03121	13.1637	12.8759	12.2463
OR1A2	2.23678	0.891292	1.01423	0.419613	2.18343
OR1B1	2.53793	0.797828	1.3969	1.3972	1.48027
OR1C1	5.52796	0.469982	2.65911	1.24963	1.31428
OR1D2	9.67781	1.39385	4.52302	1.02762	1.60915
OR1D4	3.91764	1.63178	5.90879	1.92362	0.977491
OR1D5	2.3358	1.30896	1.05702	1.64169	1.91012
OR1E1	2.59919	0.828221	0.965289	0.934182	1.19591
OR1E2	2.73305	0.9674	1.99725	3.0329	3.12691
OR1E3	2.32931	1.28464	2.46268	4.06661	1.4081
OR1F1	1.55541	0.943914	0.743191	1.39277	2.0856
OR1F12	1.79379	0.843485	1.73	2.54497	1.12301
OR1G1	2.33564	2.05606	2.44631	4.32467	2.28668
OR1I1	1.87884	0.910045	1.1855	1.97961	0.938502
OR1J1	2.46731	0.985457	2.15661	1.55254	2.04927
OR1J2	3.35884	2.10821	1.53666	2.9092	0.475764
OR1J4	3.44213	2.78104	0.940927	1.05666	1.96558
OR1K1	2.13859	1.0682	5.97784	1.01159	2.08751
OR1L1	2.40722	1.64355	1.0556	1.68975	0.96685
OR1L3	2.66336	0.523027	1.25928	2.31936	1.39213
OR1L4	2.83786	1.35851	1.63619	2.17955	1.38531
OR1L6	2.80597	0.926733	1.42078	1.23777	1.85183
OR1L8	2.461	1.73631	1.14563	2.1114	0.756406
OR1M1	2.18688	1.69556	1.31295	1.66361	0.979084
OR1N1	2.29278	1.69346	1.77878	2.27643	1.66704
OR1N2	1.94523	1.0489	1.7393	1.35781	1.10374
OR1P1	2.29945	0.66293	3.14441	0.778141	1.59982
OR1Q1	2.40686	1.15064	0.82068	2.10314	3.67014
OR1S1	2.1763	1.23389	1.69903	0.834074	0.914585
OR1S2	1.94419	1.51629	1.10244	2.31656	1.45839
OR2A1	2.05999	0.552958	1.41437	1.94669	2.05177
OR2A12	1.99211	0.871363	0.945212	1.1031	1.27786
OR2A14	2.30119	1.02283	0.818864	1.16208	1.3613
OR2A2	2.95734	1.5426	1.75243	1.07267	0.933266
OR2A25	2.53334	1.17682	1.79125	2.39895	1.26983
OR2A4	2.24294	1.0006	2.1509	2.56473	4.39767
OR2A42	2.72463	1.13063	1.04031	0.927248	2.65994
OR2A5	1.91721	0.71964	0.982498	2.4226	0.958607
OR2A7	2.4799	1.78485	1.55395	0.666078	1.18999
OR2AE1	2.12944	1.15697	0.707005	1.84086	1.29947
OR2AG1	2.19734	1.8171	1.10945	2.09003	0.892779
OR2AG2	1.95592	1.35001	1.20407	0.917343	0.612618
OR2AJ1	2.72343	1.07791	1.86944	1.79555	1.36134
OR2AK2	2.59411	1.92753	2.53693	3.1228	1.39814
OR2AP1	2.21563	0.955262	2.25478	1.48884	1.98592
OR2AT4	2.34179	1.438	0.403184	1.53665	1.53689
OR2B11	1.92739	0.678193	1.02592	1.31198	1.9435
OR2B2	2.47479	0.649591	2.02116	1.05976	3.0794
OR2B3	1.88204	1.11422	1.86005	1.41261	2.55098
OR2B6	2.42667	1.7879	2.34222	1.46568	1.60329
OR2C1	2.59318	1.07376	1.37891	1.76892	0.852375
OR2C3	2.14621	1.10313	1.37575	2.30163	1.31184
OR2D2	2.60542	2.03263	1.81951	1.43813	1.4969
OR2D3	2.71204	0.958323	1.49094	2.01079	1.11061
OR2F1	2.14297	1.69066	1.37442	0.826571	1.3995
OR2F2	2.16488	1.61407	1.6376	1.18121	2.97354
OR2G2	3.02393	0.941673	1.26561	1.98211	3.17172
OR2G3	2.28957	1.38929	2.13087	0.924512	1.50426
OR2G6	1.83012	1.89815	1.19991	3.46022	2.24184
OR2H1	1.83976	1.75876	1.24085	3.61513	1.34859
OR2H2	1.88578	1.39031	1.08139	1.93632	2.00022
OR2J1	4.7136	1.22022	1.50981	0.522333	2.11915
OR2J2	40.4166	2.73863	1.70156	4.08528	8.14609
OR2J3	19.1956	2.02061	1.94709	2.95669	2.7686
OR2K2	1.53915	0.488559	2.20438	1.47268	0.978809
OR2L13	1.96001	0.944325	3.08369	1.60671	2.21746
OR2L2	2.82829	0.862783	3.55641	2.02364	3.99996
OR2L3	1.86371	1.46963	1.65458	3.26399	2.7696
OR2L5	2.73906	1.28594	1.01542	2.57273	1.11171
OR2L8	2.13604	0.548408	2.76056	1.09111	0.812757
OR2M2	2.65977	0.645943	1.05792	2.06312	1.13801
OR2M3	1.63153	0.60271	1.46283	1.32348	1.77962
OR2M4	2.08673	0.601834	2.11154	1.31872	1.46594
OR2M5	1.80034	1.17322	1.37952	0.462429	1.47384
OR2M7	2.44794	0.29754	0.765903	1.53517	0.742131
OR2S2	2.2782	1.5847	0.956569	2.38492	4.07814
OR2T1	1.59974	1.04921	1.73133	2.07359	1.81801
OR2T10	2.21038	3.10659	1.08745	0.841407	1.38215
OR2T11	1.58837	1.28356	1.25357	0.763111	0.413483
OR2T12	2.92769	1.05588	1.15282	0.692464	1.01615
OR2T2	2.67086	0.616684	0.645958	2.4705	1.66032
OR2T27	2.07771	0.873458	0.981354	2.03385	1.04621
OR2T29	3.11214	1.32534	0.469707	1.27604	2.62164
OR2T3	2.62907	0.571662	1.107	2.3914	1.10455
OR2T33	2.43748	1.33761	2.69016	1.02655	1.63034
OR2T34	1.8439	1.07379	0.594765	1.73676	1.3153
OR2T35	2.03441	0.555125	0.342136	1.30639	2.29533
OR2T4	1.68615	2.51208	1.10886	1.80592	3.61248
OR2T5	2.02775	0.932106	1.27223	1.32715	1.8454
OR2T6	2.21337	0.925168	2.87581	0.818483	1.90826
OR2T7	1.81245	1.01806	2.25803	0.959237	1.55296
OR2T8	2.20034	1.36689	1.2777	2.023	2.43912
OR2V1	2.08622	1.06338	1.11143	2.77297	4.00215
OR2V2	2.56757	1.26473	1.13823	1.74357	1.18333
OR2W1	14.0934	1.42233	2.45809	9.53637	4.06194
OR2W3	2.15746	0.906573	3.21118	1.11792	0.652231
OR2W5	2.68763	0.915302	0.944027	2.24141	0.795375
OR2Y1	1.70996	1.26194	0.759045	3.7163	1.52341
OR2Z1	2.32589	1.36715	1.90875	1.27607	2.79827
OR3A1	2.48356	1.72352	3.15552	1.36533	2.38347
OR3A2	1.70421	0.828065	0.909009	1.73827	3.03516
OR3A3	2.81635	1.06964	0.907158	0.668351	0.747542
OR3A4	3.03744	0.565999	2.30153	1.15831	1.54066
OR4A15	2.80894	0.981823	1.00319	1.18692	1.54153
OR4A16	1.97175	1.15073	2.29159	2.61412	0.605998
OR4A47	2.12703	0.560906	1.71847	1.46713	1.65345
OR4A5	2.578	1.67018	0.822001	2.12192	0.57146
OR4B1	2.81144	1.16516	1.33676	0.991156	1.25248
OR4C11	2.38904	1.34863	1.18646	2.83762	1.62253
OR4C12	1.87756	0.816088	2.057	1.56747	2.45144
OR4C13	2.72255	0.593899	1.72348	1.77661	2.09717
OR4C15	2.33282	2.31886	1.44604	1.59531	2.92933
OR4C16	2.87	0.766488	2.0021	0.710119	0.0690708
OR4C3	2.8439	0.910206	2.7685	1.57694	2.32516
OR4C45	2.22382	1.31953	1.51672	1.06055	1.58626
OR4C46	2.46134	1.47635	1.75209	2.9139	0.596729
OR4C5	1.54995	1.92837	1.20633	1.3182	1.1515
OR4C6	4.19642	1.51116	1.27198	1.98412	1.60931
OR4D1	2.69343	1.17393	0.550095	1.38368	1.61919
OR4D10	2.03494	0.465125	1.4946	0.98781	0.960805
OR4D11	2.28324	0.995269	1.15362	0.537453	1.09099
OR4D2	2.49309	2.52564	1.21993	2.33517	1.37251
OR4D5	2.365	1.57188	2.23806	0.830807	3.67685
OR4D6	1.91314	0.377086	1.22655	1.46698	1.26851
OR4D9	1.48686	1.08795	2.36379	1.43619	2.48523
OR4E2	1.55909	1.17572	1.46843	1.08017	1.55611
OR4F15	3.9922	1.17635	1.84497	1.13276	1.65609
OR4F16	2.51127	0.920671	1.47295	1.59613	1.87483
OR4F17	3.13285	2.14315	1.15954	1.36724	1.9766
OR4F21	2.79893	0.603469	2.16729	1.57441	1.98696
OR4F29	2.26313	1.05211	1.34939	1.46667	2.62957
OR4F3	2.20422	0.702427	2.7064	1.80366	0.911644
OR4F4	1.95075	2.14894	1.48142	2.16044	1.42619
OR4F5	2.61436	0.470403	2.05852	1.94963	1.02729
OR4F6	2.80059	1.00527	1.30806	1.26102	2.88714
OR4K1	2.70523	1.97457	1.30524	1.64351	2.25332
OR4K13	2.26185	1.92331	0.92834	1.36231	1.7162
OR4K14	1.21233	0.887383	1.65971	1.67671	3.5948
OR4K15	2.4133	0.788822	1.55929	1.67489	2.27611
OR4K17	2.80789	0.856755	1.00182	1.703	1.37082
OR4K2	2.10831	1.41514	1.5146	2.39179	1.06475
OR4K3	2.39085	1.23569	1.23494	2.273	0.0293475
OR4K5	2.24495	1.91554	1.27369	1.44044	1.11789
OR4L1	2.63512	0.917732	3.07941	1.73534	1.92674
OR4M1	2.06984	1.91274	1.73281	1.0163	2.21175
OR4M2	2.8912	1.41571	2.73232	2.10034	0.669684
OR4N2	2.1829	0.38977	1.64655	1.40512	2.33479
OR4N4	2.39237	0.839277	1.07585	1.88015	2.65717
OR4N5	2.16039	1.43602	2.46028	0.927196	0.837632
OR4P4	1.90755	1.6832	1.41168	1.11398	1.89359
OR4Q2	1.81778	0.863086	1.05814	0.42441	0.945215
OR4Q3	4.7514	1.31633	1.40055	2.14666	2.07419
OR4S1	2.64305	1.58029	1.23626	2.08317	1.45072
OR4S2	2.06216	0.752195	0.646408	1.02648	2.76569
OR4X1	2.21946	1.34908	1.33302	0.789084	2.80277
OR4X2	2.36804	1.43171	1.82038	1.02486	1.15896
OR5A1	2.01426	0.534187	1.19444	0.730496	2.6153
OR5A2	2.09237	0.790886	1.65189	2.31845	2.48151
OR5AC1	1.73958	0.885385	1.81075	1.54369	2.29979
OR5AC2	2.42858	1.17988	1.6769	1.20759	1.4538
OR5AK2	3.04885	1.80071	1.07946	2.21063	2.92181
OR5AL1	1.95323	5.52019	4.95319	2.03896	3.76051
OR5AN1	2.32621	1.28055	1.08989	0.625135	2.46596
OR5AP2	2.29863	2.16136	2.19899	2.45892	1.02917
OR5AR1	2.58608	1.10413	0.495424	1.29442	1.34568
OR5AS1	2.45296	1.00125	0.228314	1.7665	1.34697
OR5AU1	2.06989	1.28537	2.20534	1.11043	1.62872
OR5AV1	2.32617	2.24503	1.60687	2.12708	2.26043
OR5B12	2.09107	1.07355	1.54764	0.844383	1.89978
OR5B17	1.42507	1.14383	2.12786	2.17688	1.42219
OR5B2	2.21969	0.389751	2.43123	2.66775	1.05939
OR5B21	2.11749	1.17078	1.09207	2.07516	2.74006
OR5B3	2.93103	0.691491	1.85615	1.26569	1.46087
OR5C1	3.42197	2.19187	0	3.05796	2.86943
OR5D13	2.28651	0.976166	1.01536	3.93859	1.34967
OR5D14	2.6288	0.647374	0.741131	1.88382	1.11199
OR5D16	2.84289	1.66973	2.00085	1.47564	0.67068
OR5D18	2.38312	1.19541	1.95477	2.36008	1.74113
OR5F1	3.65773	1.93489	1.25755	2.00659	2.02645
OR5G3	1.78717	2.27317	1.82054	0.93749	2.2099
OR5H1	1.90923	1.49746	1.27247	4.01703	1.70142
OR5H14	1.93282	2.36325	1.78077	2.50143	1.30352
OR5H15	1.54487	1.00143	0.709044	2.16981	4.78597
OR5H2	1.27868	2.33496	0.859564	1.45684	1.43929
OR5H6	2.09372	0.972706	0.779472	0.948446	1.54354
OR5I1	2.64867	2.22242	1.0743	2.77848	0.676143
OR5J2	1.43648	2.26292	1.51754	2.85259	2.82284
OR5K1	4.24328	1.01948	1.63651	1.23856	4.4697
OR5K2	1.82248	0.964776	1.1668	1.84045	1.84062
OR5K3	1.89127	1.99821	1.0478	2.63899	1.58319
OR5K4	1.87883	0.477557	1.56811	3.37998	1.63715
OR5L1	1.98462	1.40033	1.516	3.33393	1.54096
OR5L2	2.17731	0.836474	1.80984	1.51793	1.39289
OR5M1	2.27026	2.49796	4.88116	0.842229	0.586257
OR5M10	2.60336	1.50804	0.772138	1.26178	1.67842
OR5M11	2.67174	2.06011	2.93742	2.15147	1.32853
OR5M3	2.03859	0.734324	1.36045	3.7225	1.49524
OR5M8	2.27738	0.9776	3.83608	1.78428	1.78893
OR5M9	2.35994	0.94312	1.3722	1.36535	2.33545
OR5P2	2.33556	2.26915	1.74249	1.0519	1.38392
OR5P3	233.711	1.74872	19.7362	5.51456	10.6639
OR5R1	1.62989	2.35774	1.62928	1.1423	0.680264
OR5T1	1.65119	0.368197	1.49741	1.30784	1.18724
OR5T2	2.30511	0.897474	1.6845	0.638761	0.921633
OR5T3	2.43717	1.41871	0.786837	2.14815	2.58416
OR5V1	2.35121	1.49725	1.22075	1.41657	1.48487
OR5W2	2.13689	2.79503	0.791859	2.43907	0.612578
OR6A2	2.49431	0.676442	2.15806	3.30668	1.59043
OR6B1	1.81942	0.86776	1.13859	1.81858	0.485051
OR6B2	2.135	0.596868	0.778792	2.14101	1.05844
OR6B3	2.29966	0.574546	1.74271	1.72008	2.09993
OR6C1	2.78748	0.882169	1.40232	0.997575	0.769959
OR6C2	2.39372	1.50331	1.46905	1.34615	3.02262
OR6C3	2.4343	1.3309	0.726828	1.91713	2.85511
OR6C4	2.70736	0.505684	0.783598	0.925909	1.64998
OR6C6	2.8178	1.15093	1.24459	4.52641	2.43022
OR6C65	3.28049	1.09382	4.08036	1.19014	1.61003
OR6C68	2.47924	0.970065	1.16159	2.4256	1.7385
OR6C70	2.71314	0.457028	1.25856	1.60531	1.64975
OR6C74	2.45958	0.9909	0.962824	2.36199	0.663341
OR6C75	2.70688	1.05314	3.30583	1.32602	4.39612
OR6C76	2.10441	1.98643	1.70545	2.08745	3.55981
OR6F1	2.06204	0.848496	0.896596	2.44552	1.16874
OR6J1	1.60671	1.95984	1.13088	2.1069	2.62548
OR6K2	2.20965	2.29245	1.38865	1.88871	1.41637
OR6K3	2.38148	2.44085	2.60564	3.63635	1.14765
OR6K6	1.90737	0.986513	1.93232	2.74537	1.42494
OR6M1	3.31539	1.83758	1.11193	1.62227	2.01286
OR6N1	1.95974	1.76242	2.87146	1.60071	0.968282
OR6N2	2.74506	2.55424	1.91314	2.03712	1.55145
OR6P1	2.22553	1.94894	0.87068	1.60578	2.3907
OR6Q1	2.20235	2.11315	1.35048	1.04465	1.86117
OR6S1	2.59927	1.11116	1.72199	1.30854	0.941517
OR6T1	2.66712	1.45861	1.04705	1.35388	1.33887
OR6V1	2.56256	0.711843	2.37758	2.11114	2.75334
OR6X1	2.9171	1.17322	1.91268	1.16876	1.05635
OR6Y1	2.54218	1.45241	1.29173	2.81311	2.02833
OR7A10	1.98708	2.33033	0.975592	1.89483	1.77904
OR7A17	1.74585	0.910023	1.09475	1.46558	2.12722
OR7A5	2.86291	1.00855	1.81984	1.87206	1.28778
OR7C1	2.14514	0.423664	1.01679	4.52821	0.890101
OR7C2	1.66294	1.5816	2.51145	0.87397	1.80912
OR7D2	2.6231	0.849892	1.53543	1.097	0.980112
OR7D4	1.86164	0.555745	1.39742	2.23734	1.00529
OR7E24	2.20735	1.53709	1.59362	3.59191	1.26378
OR7G1	2.53446	1.6099	1.44243	1.21107	1.12557
OR7G2	2.32532	0.659778	1.80605	0.477561	1.57861
OR7G3	2.39758	0.948147	1.48005	1.38876	1.28134
OR8A1	2.17525	1.3243	0.839675	0.850658	1.02262
OR8B12	1.64522	0.748824	3.69706	3.27891	2.44098
OR8B2	1.91671	1.07358	1.19998	2.15767	0.996968
OR8B3	27.3762	1.32072	1.37773	1.76771	3.50626
OR8B4	2.25306	1.35005	1.95815	0.930004	1.38332
OR8B8	2.82963	1.90492	1.33686	4.08053	1.34716
OR8D1	3.59281	0.840418	1.55621	3.12847	1.1512
OR8D2	2.30281	0.561277	2.31728	1.57724	4.968
OR8D4	1.7427	1.07292	1.58251	1.12289	1.468
OR8G1	2.76165	2.09579	1.01282	5.32946	1.32263
OR8G2	2.01529	1.01387	2.23441	0.968282	1.13843
OR8G5	1.8844	1.42555	0.872801	1.91946	3.0099
OR8H1	4.46635	2.57364	2.43676	2.46713	3.10597
OR8H2	3.01003	1.08638	2.23358	2.26974	0.263812
OR8H3	2.21526	1.54712	2.40579	1.39603	3.59715
OR8I2	2.33828	1.22019	1.00038	2.82387	2.26508
OR8J1	2.81875	0.98927	2.01348	1.77482	0.808221
OR8J3	2.54564	0.745489	1.4805	2.43777	1.43108
OR8K1	2.00996	1.15351	2.52037	1.53153	1.18717
OR8K3	2.01999	0.984301	0.72263	1.3231	1.26378
OR8K5	2.10769	1.49345	1.19177	1.76563	0.840239
OR8S1	2.06373	1.4462	0.466231	0.700064	1.84313
OR8U1	2.46623	1.31095	0.706555	1.57946	1.90211
OR8U8	2.20541	1.09893	0.934102	1.50241	1.41437
OR8U9	2.37504	3.09319	1.24961	2.19375	1.80282
OR9A2	2.37468	1.34618	1.29842	1.82812	5.48843
OR9A4	2.97687	0.96043	1.74407	1.52777	1.3045
OR9G1	2.60638	0.707214	0.787591	1.69928	1.11271
OR9G4	2.91392	1.19532	1.22509	1.44096	2.09646
OR9G9	1.84647	2.0632	0.932661	1.04433	3.49522
OR9I1	2.76215	1.7716	2.23818	2.57971	1.09767
OR9K2	2.467	2.78602	0.396708	0.599084	2.5154
OR9Q1	3.00709	1.11999	4.32725	0.638982	1.63845
OR9Q2	2.00983	1.58798	0.687835	1.38203	2.16719
OR10A2	2.59085	1.02182	1.07226	1.59071	1.51223
OR10A3	2.15801	0.734603	2.13165	1.58011	1.14322
OR10A4	2.2805	0.923381	0.782158	1.68347	2.47212
OR10A5	2.78355	3.05409	1.28218	2.6114	2.51134
OR10A6	2.51054	3.49937	1.31951	1.34389	1.91159
OR10A7	2.6115	1.11597	1.07693	2.19649	1.13709
OR10AD1	2.81348	1.86756	1.5495	1.97375	1.90572
OR10AG1	3.0344	0.585375	1.29685	0.695453	3.5908
OR10C1	2.40367	1.03925	4.59664	0.431451	0.575243
OR10D3	1.74342	1.07502	1.39681	6.82234	1.69529
OR10G2	1.72825	1.04501	3.20894	1.23886	2.92836
OR10G3	2.37062	0.579545	2.12358	2.36959	2.68539
OR10G4	2.45044	1.2406	2.1541	0.961364	2.40243
OR10G6	2.22262	1.11103	1.89344	2.61917	1.48526
OR10G7	1.74321	2.6928	2.01454	3.29844	1.93578
OR10G8	1.88043	1.01394	2.24468	1.19612	2.10889
OR10G9	2.3813	1.60269	3.47431	0.91508	2.03978
OR10H1	2.70152	0.363884	2.62355	1.55282	0.864011
OR10H2	2.43294	1.5117	1.27859	1.41228	0.806047
OR10H3	2.70041	1.40174	1.94105	2.95432	0.555968
OR10H4	2.4684	0.849002	1.76898	1.05392	1.59575
OR10H5	2.69819	0.852075	1.33718	3.02936	1.06571
OR10J1	3.24852	1.02307	1.2925	3.12743	1.09104
OR10J3	2.14771	0.777308	3.41121	1.41161	1.11442
OR10J4	3.20479	0.800037	0.229612	1.34278	2.15224
OR10J5	2.67612	1.23372	0.859847	1.65393	2.31164
OR10K1	2.80561	0.828583	2.28961	2.09931	1.70537
OR10K2	1.73814	1.08462	2.59746	1.7811	0.567288
OR10P1	3.43357	0.384703	0.415629	1.20413	0.686732
OR10Q1	2.45372	1.41926	0.459858	8.59163	0.979258
OR10R2	2.90396	1.77495	0.826656	1.61105	4.02907
OR10S1	1.86619	0.948658	1.95027	0.590048	1.46398
OR10T2	4.1494	0.799682	1.28011	1.43462	4.20782
OR10V1	2.22641	1.34858	1.51263	2.6999	3.02268
OR10W1	1.8448	1.09683	1.15393	2.14821	1.02592
OR10X1	2.14175	1.1004	2.10411	1.50587	1.62593
OR10Z1	2.2664	1.19739	1.43997	2.96466	1.43563
OR11A1	2.88521	1.066	1.16338	2.14183	0.892619
OR11G2	2.24881	0.949668	0.973606	2.33584	0.92533
OR11H1	2.40955	1.5666	2.18342	3.886	1.32437
OR11H12	2.88243	1.75245	1.29273	1.37803	1.90133
OR11H2	1.83622	1.12002	1.11111	1.93856	0.959403
OR11H4	3.14865	0.882703	1.20639	1.72894	3.85918
OR11H6	1.98484	1.42098	1.93811	2.14442	2.37749
OR11H7	1.90226	6.57486	1.26019	3.16687	2.86628
OR11L1	1.63686	0.947357	2.7657	4.3775	0.709575
OR12D2	2.42481	1.50816	0.615653	1.25331	2.72029
OR12D3	2.43693	0.906386	1.6039	2.50602	1.01098
OR13A1	1.95862	0.424821	2.57178	1.99634	0.791036
OR13C2	2.57911	2.21827	2.0841	2.12013	1.77724
OR13C3	2.91285	1.81643	2.13211	1.50819	1.09216
OR13C4	2.90162	1.0331	1.81921	4.13691	1.56601
OR13C5	2.63631	0.833333	1.3924	1.18537	1.43418
OR13C8	2.56857	1.65079	0.8573	3.19123	2.52847
OR13C9	2.11169	0.894673	1.58054	1.71038	3.47903
OR13D1	2.12159	1.11032	1.01811	0.567556	1.30835
OR13F1	2.33834	1.81965	1.32576	1.06595	1.18468
OR13G1	2.32044	1.15328	0.94878	2.3757	1.4542
OR13H1	2.48298	1.55682	0.401697	1.9305	1.18516
OR13J1	1.65305	1.06665	1.43645	1.38093	3.06154
OR14A16	2.22939	0.96406	1.06546	3.01956	1.94712
OR14A2	2.32201	2.74824	1.27599	2.66071	1.46264
OR14C36	2.7789	1.02324	1.53534	1.58673	2.25816
OR14I1	1.28249	2.34016	1.16468	1.19792	0.961022
OR14J1	3.05126	0.792072	1.14493	1.21441	3.64331
OR14K1	2.28237	0.367467	3.14308	0.568646	3.0775
OR51A2	3.05724	1.48801	0.773129	2.9523	1.03551
OR51A4	2.67169	1.81566	1.024	2.05325	1.69426
OR51A7	2.55971	0.786535	0.422166	1.75653	0.771669
OR51B2	2.37737	1.57971	1.12929	2.14211	0.622638
OR51B4	2.13556	1.23201	0.847059	1.38375	1.19124
OR51B5	1.86584	1.90156	1.41296	1.15378	1.95768
OR51B6	1.83078	1.44562	2.0347	2.76286	2.43474
OR51D1	2.09001	0.964181	1.57403	1.38675	1.25738
OR51E1	3.68094	1.17317	1.58997	2.7556	1.40953
OR51E2	2.70806	0.811663	1.55488	3.12414	0.748131
OR51F1	1.92843	0.50727	1.16234	1.45349	1.49239
OR51F2	1.82666	1.573	2.19482	1.63338	1.28093
OR51G1	2.11191	1.74388	2.42187	2.01504	1.84594
OR51G2	2.31828	1.46676	2.69485	0.56743	1.20106
OR51I1	2.95756	1.42292	1.53442	2.93588	1.08751
OR51I2	1.37091	0.990785	1.93959	1.42457	1.58326
OR51J1	1.88841	0.638697	0.836372	2.32759	2.03308
OR51L1	2.68643	0.580162	1.24783	5.17058	1.4964
OR51M1	2.74416	0.852356	1.38427	1.05328	1.5186
OR51Q1	2.94848	1.35877	0.73982	2.4915	2.11798
OR51S1	2.56371	0.574667	0.838184	1.87617	1.58232
OR51T1	2.21875	0.920634	1.58845	4.06083	1.28393
OR51V1	2.47196	1.51152	1.14705	1.00681	0.893706
OR52A1	2.58627	2.96142	1.04531	1.42488	1.14733
OR52A4	1.73245	1.31156	0.656307	1.98124	1.84128
OR52A5	1.73884	0.93831	1.7971	1.03835	3.48471
OR52B2	2.08336	1.19906	0.924699	1.50332	1.29491
OR52B4	2.03999	1.47003	1.04106	1.81058	0.958695
OR52B6	2.68896	1.00105	1.09586	2.23185	1.22
OR52D1	2.16198	1.20728	0.556889	1.76828	1.6503
OR52E1	2.02154	0.634347	1.0907	1.82332	3.73893
OR52E2	1.97252	0.435542	2.61096	1.70342	2.89029
OR52E4	2.72287	1.6182	0.867519	1.16485	4.00745
OR52E5	1.95877	0.720335	0.960984	0.939249	1.3472
OR52E6	2.17502	1.42502	1.45419	0.833595	1.84032
OR52E8	2.63128	1.77194	1.80556	2.29908	2.86208
OR52H1	1.99125	1.56925	2.43786	1.0859	3.75948
OR52I1	2.43788	1.68854	2.64471	3.038	1.82992
OR52I2	1.93564	1.26841	1.79677	0.859199	4.43059
OR52J3	2.72751	0.468628	1.33952	1.3333	1.47802
OR52K1	2.33675	1.3813	0.893031	1.49327	3.22349
OR52K2	2.16972	0.722701	2.15914	1.82815	1.62754
OR52L1	2.91071	1.67271	4.95678	0.998039	1.37588
OR52M1	2.21232	1.017	1.46456	1.78872	2.71051
OR52N1	2.46896	0.600206	1.63264	1.75273	1.76984
OR52N2	1.92469	0.821704	2.97792	1.2021	1.29954
OR52N4	1.9566	1.15697	1.51266	1.00828	2.51753
OR52N5	2.5744	0.861482	3.24308	1.51369	0.964872
OR52R1	2.51536	0.736283	1.93613	2.07591	1.17542
OR52W1	1.64364	0.551845	0.701607	1.34827	2.09675
OR52Z1	1.98523	1.36126	1.82399	1.32866	2.3917
OR56A1	3.04151	2.15019	0.761712	1.01446	1.16642
OR56A3	2.88079	1.47476	2.10923	2.51218	1.85338
OR56A4	2.48829	1.18341	0.938817	1.27057	1.33513
OR56A5	1.66199	1.85968	3.7407	3.03239	1.11524
OR56B1	2.17723	2.91735	1.30676	1.47148	1.12251
OR56B4	2.6056	1.91424	2.09402	0.964721	1.42243
TAAR1	1.99204	1.18706	1.018	2.82512	1.29812
TAAR2	1.46654	1.20154	1.51119	3.35314	4.67023
TAAR3	1.87492	1.14674	1.23578	1.98835	2.9191
TAAR5	1.93972	1.83373	2.70745	1.76971	2.88673
TAAR6	2.41077	0.958349	0.575764	1.46243	1.1339
TAAR8	1.76879	0.978163	2.27583	1.74539	2.07501
TAAR9	1.65543	1.07022	2.53369	2.50692	1.50585

## Sheet: Sheet1
mock	1.50413
OR1A1	12.2463
OR1A2	2.18343
OR1B1	1.48027
OR1C1	1.31428
OR1D2	1.60915
OR1D4	0.977491
OR1D5	1.91012
OR1E1	1.19591
OR1E2	3.12691
OR1E3	1.4081
OR1F1	2.0856
OR1F12	1.12301
OR1G1	2.28668
OR1I1	0.938502
OR1J1	2.04927
OR1J2	0.475764
OR1J4	1.96558
OR1K1	2.08751
OR1L1	0.96685
OR1L3	1.39213
OR1L4	1.38531
OR1L6	1.85183
OR1L8	0.756406
OR1M1	0.979084
OR1N1	1.66704
OR1N2	1.10374
OR1P1	1.59982
OR1Q1	3.67014
OR1S1	0.914585
OR1S2	1.45839
OR2A1	2.05177
OR2A12	1.27786
OR2A14	1.3613
OR2A2	0.933266
OR2A25	1.26983
OR2A4	4.39767
OR2A42	2.65994
OR2A5	0.958607
OR2A7	1.18999
OR2AE1	1.29947
OR2AG1	0.892779
OR2AG2	0.612618
OR2AJ1	1.36134
OR2AK2	1.39814
OR2AP1	1.98592
OR2AT4	1.53689
OR2B11	1.9435
OR2B2	3.0794
OR2B3	2.55098
OR2B6	1.60329
OR2C1	0.852375
OR2C3	1.31184
OR2D2	1.4969
OR2D3	1.11061
OR2F1	1.3995
OR2F2	2.97354
OR2G2	3.17172
OR2G3	1.50426
OR2G6	2.24184
OR2H1	1.34859
OR2H2	2.00022
OR2J1	2.11915
OR2J2	8.14609
OR2J3	2.7686
OR2K2	0.978809
OR2L13	2.21746
OR2L2	3.99996
OR2L3	2.7696
OR2L5	1.11171
OR2L8	0.812757
OR2M2	1.13801
OR2M3	1.77962
OR2M4	1.46594
OR2M5	1.47384
OR2M7	0.742131
OR2S2	4.07814
OR2T1	1.81801
OR2T10	1.38215
OR2T11	0.413483
OR2T12	1.01615
OR2T2	1.66032
OR2T27	1.04621
OR2T29	2.62164
OR2T3	1.10455
OR2T33	1.63034
OR2T34	1.3153
OR2T35	2.29533
OR2T4	3.61248
OR2T5	1.8454
OR2T6	1.90826
OR2T7	1.55296
OR2T8	2.43912
OR2V1	4.00215
OR2V2	1.18333
OR2W1	4.06194
OR2W3	0.652231
OR2W5	0.795375
OR2Y1	1.52341
OR2Z1	2.79827
OR3A1	2.38347
OR3A2	3.03516
OR3A3	0.747542
OR3A4	1.54066
OR4A15	1.54153
OR4A16	0.605998
OR4A47	1.65345
OR4A5	0.57146
OR4B1	1.25248
OR4C11	1.62253
OR4C12	2.45144
OR4C13	2.09717
OR4C15	2.92933
OR4C16	0.0690708
OR4C3	2.32516
OR4C45	1.58626
OR4C46	0.596729
OR4C5	1.1515
OR4C6	1.60931
OR4D1	1.61919
OR4D10	0.960805
OR4D11	1.09099
OR4D2	1.37251
OR4D5	3.67685
OR4D6	1.26851
OR4D9	2.48523
OR4E2	1.55611
OR4F15	1.65609
OR4F16	1.87483
OR4F17	1.9766
OR4F21	1.98696
OR4F29	2.62957
OR4F3	0.911644
OR4F4	1.42619
OR4F5	1.02729
OR4F6	2.88714
OR4K1	2.25332
OR4K13	1.7162
OR4K14	3.5948
OR4K15	2.27611
OR4K17	1.37082
OR4K2	1.06475
OR4K3	0.0293475
OR4K5	1.11789
OR4L1	1.92674
OR4M1	2.21175
OR4M2	0.669684
OR4N2	2.33479
OR4N4	2.65717
OR4N5	0.837632
OR4P4	1.89359
OR4Q2	0.945215
OR4Q3	2.07419
OR4S1	1.45072
OR4S2	2.76569
OR4X1	2.80277
OR4X2	1.15896
OR5A1	2.6153
OR5A2	2.48151
OR5AC1	2.29979
OR5AC2	1.4538
OR5AK2	2.92181
OR5AL1	3.76051
OR5AN1	2.46596
OR5AP2	1.02917
OR5AR1	1.34568
OR5AS1	1.34697
OR5AU1	1.62872
OR5AV1	2.26043
OR5B12	1.89978
OR5B17	1.42219
OR5B2	1.05939
OR5B21	2.74006
OR5B3	1.46087
OR5C1	2.86943
OR5D13	1.34967
OR5D14	1.11199
OR5D16	0.67068
OR5D18	1.74113
OR5F1	2.02645
OR5G3	2.2099
OR5H1	1.70142
OR5H14	1.30352
OR5H15	4.78597
OR5H2	1.43929
OR5H6	1.54354
OR5I1	0.676143
OR5J2	2.82284
OR5K1	4.4697
OR5K2	1.84062
OR5K3	1.58319
OR5K4	1.63715
OR5L1	1.54096
OR5L2	1.39289
OR5M1	0.586257
OR5M10	1.67842
OR5M11	1.32853
OR5M3	1.49524
OR5M8	1.78893
OR5M9	2.33545
OR5P2	1.38392
OR5P3	10.6639
OR5R1	0.680264
OR5T1	1.18724
OR5T2	0.921633
OR5T3	2.58416
OR5V1	1.48487
OR5W2	0.612578
OR6A2	1.59043
OR6B1	0.485051
OR6B2	1.05844
OR6B3	2.09993
OR6C1	0.769959
OR6C2	3.02262
OR6C3	2.85511
OR6C4	1.64998
OR6C6	2.43022
OR6C65	1.61003
OR6C68	1.7385
OR6C70	1.64975
OR6C74	0.663341
OR6C75	4.39612
OR6C76	3.55981
OR6F1	1.16874
OR6J1	2.62548
OR6K2	1.41637
OR6K3	1.14765
OR6K6	1.42494
OR6M1	2.01286
OR6N1	0.968282
OR6N2	1.55145
OR6P1	2.3907
OR6Q1	1.86117
OR6S1	0.941517
OR6T1	1.33887
OR6V1	2.75334
OR6X1	1.05635
OR6Y1	2.02833
OR7A10	1.77904
OR7A17	2.12722
OR7A5	1.28778
OR7C1	0.890101
OR7C2	1.80912
OR7D2	0.980112
OR7D4	1.00529
OR7E24	1.26378
OR7G1	1.12557
OR7G2	1.57861
OR7G3	1.28134
OR8A1	1.02262
OR8B12	2.44098
OR8B2	0.996968
OR8B3	3.50626
OR8B4	1.38332
OR8B8	1.34716
OR8D1	1.1512
OR8D2	4.968
OR8D4	1.468
OR8G1	1.32263
OR8G2	1.13843
OR8G5	3.0099
OR8H1	3.10597
OR8H2	0.263812
OR8H3	3.59715
OR8I2	2.26508
OR8J1	0.808221
OR8J3	1.43108
OR8K1	1.18717
OR8K3	1.26378
OR8K5	0.840239
OR8S1	1.84313
OR8U1	1.90211
OR8U8	1.41437
OR8U9	1.80282
OR9A2	5.48843
OR9A4	1.3045
OR9G1	1.11271
OR9G4	2.09646
OR9G9	3.49522
OR9I1	1.09767
OR9K2	2.5154
OR9Q1	1.63845
OR9Q2	2.16719
OR10A2	1.51223
OR10A3	1.14322
OR10A4	2.47212
OR10A5	2.51134
OR10A6	1.91159
OR10A7	1.13709
OR10AD1	1.90572
OR10AG1	3.5908
OR10C1	0.575243
OR10D3	1.69529
OR10G2	2.92836
OR10G3	2.68539
OR10G4	2.40243
OR10G6	1.48526
OR10G7	1.93578
OR10G8	2.10889
OR10G9	2.03978
OR10H1	0.864011
OR10H2	0.806047
OR10H3	0.555968
OR10H4	1.59575
OR10H5	1.06571
OR10J1	1.09104
OR10J3	1.11442
OR10J4	2.15224
OR10J5	2.31164
OR10K1	1.70537
OR10K2	0.567288
OR10P1	0.686732
OR10Q1	0.979258
OR10R2	4.02907
OR10S1	1.46398
OR10T2	4.20782
OR10V1	3.02268
OR10W1	1.02592
OR10X1	1.62593
OR10Z1	1.43563
OR11A1	0.892619
OR11G2	0.92533
OR11H1	1.32437
OR11H12	1.90133
OR11H2	0.959403
OR11H4	3.85918
OR11H6	2.37749
OR11H7	2.86628
OR11L1	0.709575
OR12D2	2.72029
OR12D3	1.01098
OR13A1	0.791036
OR13C2	1.77724
OR13C3	1.09216
OR13C4	1.56601
OR13C5	1.43418
OR13C8	2.52847
OR13C9	3.47903
OR13D1	1.30835
OR13F1	1.18468
OR13G1	1.4542
OR13H1	1.18516
OR13J1	3.06154
OR14A16	1.94712
OR14A2	1.46264
OR14C36	2.25816
OR14I1	0.961022
OR14J1	3.64331
OR14K1	3.0775
OR51A2	1.03551
OR51A4	1.69426
OR51A7	0.771669
OR51B2	0.622638
OR51B4	1.19124
OR51B5	1.95768
OR51B6	2.43474
OR51D1	1.25738
OR51E1	1.40953
OR51E2	0.748131
OR51F1	1.49239
OR51F2	1.28093
OR51G1	1.84594
OR51G2	1.20106
OR51I1	1.08751
OR51I2	1.58326
OR51J1	2.03308
OR51L1	1.4964
OR51M1	1.5186
OR51Q1	2.11798
OR51S1	1.58232
OR51T1	1.28393
OR51V1	0.893706
OR52A1	1.14733
OR52A4	1.84128
OR52A5	3.48471
OR52B2	1.29491
OR52B4	0.958695
OR52B6	1.22
OR52D1	1.6503
OR52E1	3.73893
OR52E2	2.89029
OR52E4	4.00745
OR52E5	1.3472
OR52E6	1.84032
OR52E8	2.86208
OR52H1	3.75948
OR52I1	1.82992
OR52I2	4.43059
OR52J3	1.47802
OR52K1	3.22349
OR52K2	1.62754
OR52L1	1.37588
OR52M1	2.71051
OR52N1	1.76984
OR52N2	1.29954
OR52N4	2.51753
OR52N5	0.964872
OR52R1	1.17542
OR52W1	2.09675
OR52Z1	2.3917
OR56A1	1.16642
OR56A3	1.85338
OR56A4	1.33513
OR56A5	1.11524
OR56B1	1.12251
OR56B4	1.42243
TAAR1	1.29812
TAAR2	4.67023
TAAR3	2.9191
TAAR5	2.88673
TAAR6	1.1339
TAAR8	2.07501
TAAR9	1.50585

## Sheet: Sheet2
mock	1.50413
OR10A2	1.51223
OR10A3	1.14322
OR10A4	2.47212
OR10A5	2.51134
OR10A6	1.91159
OR10A7	1.13709
OR10AD1	1.90572
OR10AG1	3.5908
OR10C1	0.575243
OR10D3	1.69529
OR10G2	2.92836
OR10G3	2.68539
OR10G4	2.40243
OR10G6	1.48526
OR10G7	1.93578
OR10G8	2.10889
OR10G9	2.03978
OR10H1	0.864011
OR10H2	0.806047
OR10H3	0.555968
OR10H4	1.59575
OR10H5	1.06571
OR10J1	1.09104
OR10J3	1.11442
OR10J4	2.15224
OR10J5	2.31164
OR10K1	1.70537
OR10K2	0.567288
OR10P1	0.686732
OR10Q1	0.979258
OR10R2	4.02907
OR10S1	1.46398
OR10T2	4.20782
OR10V1	3.02268
OR10W1	1.02592
OR10X1	1.62593
OR10Z1	1.43563
OR11A1	0.892619
OR11G2	0.92533
OR11H1	1.32437
OR11H12	1.90133
OR11H2	0.959403
OR11H4	3.85918
OR11H6	2.37749
OR11H7	2.86628
OR11L1	0.709575
OR12D2	2.72029
OR12D3	1.01098
OR13A1	0.791036
OR13C2	1.77724
OR13C3	1.09216
OR13C4	1.56601
OR13C5	1.43418
OR13C8	2.52847
OR13C9	3.47903
OR13D1	1.30835
OR13F1	1.18468
OR13G1	1.4542
OR13H1	1.18516
OR13J1	3.06154
OR14A16	1.94712
OR14A2	1.46264
OR14C36	2.25816
OR14I1	0.961022
OR14J1	3.64331
OR14K1	3.0775
OR1A1	12.2463
OR1A2	2.18343
OR1B1	1.48027
OR1C1	1.31428
OR1D2	1.60915
OR1D4	0.977491
OR1D5	1.91012
OR1E1	1.19591
OR1E2	3.12691
OR1E3	1.4081
OR1F1	2.0856
OR1F12	1.12301
OR1G1	2.28668
OR1I1	0.938502
OR1J1	2.04927
OR1J2	0.475764
OR1J4	1.96558
OR1K1	2.08751
OR1L1	0.96685
OR1L3	1.39213
OR1L4	1.38531
OR1L6	1.85183
OR1L8	0.756406
OR1M1	0.979084
OR1N1	1.66704
OR1N2	1.10374
OR1P1	1.59982
OR1Q1	3.67014
OR1S1	0.914585
OR1S2	1.45839
OR2A1	2.05177
OR2A12	1.27786
OR2A14	1.3613
OR2A2	0.933266
OR2A25	1.26983
OR2A4	4.39767
OR2A42	2.65994
OR2A5	0.958607
OR2A7	1.18999
OR2AE1	1.29947
OR2AG1	0.892779
OR2AG2	0.612618
OR2AJ1	1.36134
OR2AK2	1.39814
OR2AP1	1.98592
OR2AT4	1.53689
OR2B11	1.9435
OR2B2	3.0794
OR2B3	2.55098
OR2B6	1.60329
OR2C1	0.852375
OR2C3	1.31184
OR2D2	1.4969
OR2D3	1.11061
OR2F1	1.3995
OR2F2	2.97354
OR2G2	3.17172
OR2G3	1.50426
OR2G6	2.24184
OR2H1	1.34859
OR2H2	2.00022
OR2J1	2.11915
OR2J2	8.14609
OR2J3	2.7686
OR2K2	0.978809
OR2L13	2.21746
OR2L2	3.99996
OR2L3	2.7696
OR2L5	1.11171
OR2L8	0.812757
OR2M2	1.13801
OR2M3	1.77962
OR2M4	1.46594
OR2M5	1.47384
OR2M7	0.742131
OR2S2	4.07814
OR2T1	1.81801
OR2T10	1.38215
OR2T11	0.413483
OR2T12	1.01615
OR2T2	1.66032
OR2T27	1.04621
OR2T29	2.62164
OR2T3	1.10455
OR2T33	1.63034
OR2T34	1.3153
OR2T35	2.29533
OR2T4	3.61248
OR2T5	1.8454
OR2T6	1.90826
OR2T7	1.55296
OR2T8	2.43912
OR2V1	4.00215
OR2V2	1.18333
OR2W1	4.06194
OR2W3	0.652231
OR2W5	0.795375
OR2Y1	1.52341
OR2Z1	2.79827
OR3A1	2.38347
OR3A2	3.03516
OR3A3	0.747542
OR3A4	1.54066
OR4A15	1.54153
OR4A16	0.605998
OR4A47	1.65345
OR4A5	0.57146
OR4B1	1.25248
OR4C11	1.62253
OR4C12	2.45144
OR4C13	2.09717
OR4C15	2.92933
OR4C16	0.0690708
OR4C3	2.32516
OR4C45	1.58626
OR4C46	0.596729
OR4C5	1.1515
OR4C6	1.60931
OR4D1	1.61919
OR4D10	0.960805
OR4D11	1.09099
OR4D2	1.37251
OR4D5	3.67685
OR4D6	1.26851
OR4D9	2.48523
OR4E2	1.55611
OR4F15	1.65609
OR4F16	1.87483
OR4F17	1.9766
OR4F21	1.98696
OR4F29	2.62957
OR4F3	0.911644
OR4F4	1.42619
OR4F5	1.02729
OR4F6	2.88714
OR4K1	2.25332
OR4K13	1.7162
OR4K14	3.5948
OR4K15	2.27611
OR4K17	1.37082
OR4K2	1.06475
OR4K3	0.0293475
OR4K5	1.11789
OR4L1	1.92674
OR4M1	2.21175
OR4M2	0.669684
OR4N2	2.33479
OR4N4	2.65717
OR4N5	0.837632
OR4P4	1.89359
OR4Q2	0.945215
OR4Q3	2.07419
OR4S1	1.45072
OR4S2	2.76569
OR4X1	2.80277
OR4X2	1.15896
OR51A2	1.03551
OR51A4	1.69426
OR51A7	0.771669
OR51B2	0.622638
OR51B4	1.19124
OR51B5	1.95768
OR51B6	2.43474
OR51D1	1.25738
OR51E1	1.40953
OR51E2	0.748131
OR51F1	1.49239
OR51F2	1.28093
OR51G1	1.84594
OR51G2	1.20106
OR51I1	1.08751
OR51I2	1.58326
OR51J1	2.03308
OR51L1	1.4964
OR51M1	1.5186
OR51Q1	2.11798
OR51S1	1.58232
OR51T1	1.28393
OR51V1	0.893706
OR52A1	1.14733
OR52A4	1.84128
OR52A5	3.48471
OR52B2	1.29491
OR52B4	0.958695
OR52B6	1.22
OR52D1	1.6503
OR52E1	3.73893
OR52E2	2.89029
OR52E4	4.00745
OR52E5	1.3472
OR52E6	1.84032
OR52E8	2.86208
OR52H1	3.75948
OR52I1	1.82992
OR52I2	4.43059
OR52J3	1.47802
OR52K1	3.22349
OR52K2	1.62754
OR52L1	1.37588
OR52M1	2.71051
OR52N1	1.76984
OR52N2	1.29954
OR52N4	2.51753
OR52N5	0.964872
OR52R1	1.17542
OR52W1	2.09675
OR52Z1	2.3917
OR56A1	1.16642
OR56A3	1.85338
OR56A4	1.33513
OR56A5	1.11524
OR56B1	1.12251
OR56B4	1.42243
OR5A1	2.6153
OR5A2	2.48151
OR5AC1	2.29979
OR5AC2	1.4538
OR5AK2	2.92181
OR5AL1	3.76051
OR5AN1	2.46596
OR5AP2	1.02917
OR5AR1	1.34568
OR5AS1	1.34697
OR5AU1	1.62872
OR5AV1	2.26043
OR5B12	1.89978
OR5B17	1.42219
OR5B2	1.05939
OR5B21	2.74006
OR5B3	1.46087
OR5C1	2.86943
OR5D13	1.34967
OR5D14	1.11199
OR5D16	0.67068
OR5D18	1.74113
OR5F1	2.02645
OR5G3	2.2099
OR5H1	1.70142
OR5H14	1.30352
OR5H15	4.78597
OR5H2	1.43929
OR5H6	1.54354
OR5I1	0.676143
OR5J2	2.82284
OR5K1	4.4697
OR5K2	1.84062
OR5K3	1.58319
OR5K4	1.63715
OR5L1	1.54096
OR5L2	1.39289
OR5M1	0.586257
OR5M10	1.67842
OR5M11	1.32853
OR5M3	1.49524
OR5M8	1.78893
OR5M9	2.33545
OR5P2	1.38392
OR5P3	10.6639
OR5R1	0.680264
OR5T1	1.18724
OR5T2	0.921633
OR5T3	2.58416
OR5V1	1.48487
OR5W2	0.612578
OR6A2	1.59043
OR6B1	0.485051
OR6B2	1.05844
OR6B3	2.09993
OR6C1	0.769959
OR6C2	3.02262
OR6C3	2.85511
OR6C4	1.64998
OR6C6	2.43022
OR6C65	1.61003
OR6C68	1.7385
OR6C70	1.64975
OR6C74	0.663341
OR6C75	4.39612
OR6C76	3.55981
OR6F1	1.16874
OR6J1	2.62548
OR6K2	1.41637
OR6K3	1.14765
OR6K6	1.42494
OR6M1	2.01286
OR6N1	0.968282
OR6N2	1.55145
OR6P1	2.3907
OR6Q1	1.86117
OR6S1	0.941517
OR6T1	1.33887
OR6V1	2.75334
OR6X1	1.05635
OR6Y1	2.02833
OR7A10	1.77904
OR7A17	2.12722
OR7A5	1.28778
OR7C1	0.890101
OR7C2	1.80912
OR7D2	0.980112
OR7D4	1.00529
OR7E24	1.26378
OR7G1	1.12557
OR7G2	1.57861
OR7G3	1.28134
OR8A1	1.02262
OR8B12	2.44098
OR8B2	0.996968
OR8B3	3.50626
OR8B4	1.38332
OR8B8	1.34716
OR8D1	1.1512
OR8D2	4.968
OR8D4	1.468
OR8G1	1.32263
OR8G2	1.13843
OR8G5	3.0099
OR8H1	3.10597
OR8H2	0.263812
OR8H3	3.59715
OR8I2	2.26508
OR8J1	0.808221
OR8J3	1.43108
OR8K1	1.18717
OR8K3	1.26378
OR8K5	0.840239
OR8S1	1.84313
OR8U1	1.90211
OR8U8	1.41437
OR8U9	1.80282
OR9A2	5.48843
OR9A4	1.3045
OR9G1	1.11271
OR9G4	2.09646
OR9G9	3.49522
OR9I1	1.09767
OR9K2	2.5154
OR9Q1	1.63845
OR9Q2	2.16719
TAAR1	1.29812
TAAR2	4.67023
TAAR3	2.9191
TAAR5	2.88673
TAAR6	1.1339
TAAR8	2.07501
TAAR9	1.50585
