# Supplementary material for: Functional analysis of human olfactory receptors with a high basal activity using LNCaP cell line
Source: PLoS One. 2022 Apr 21;17(4):e0267356. doi: 10.1371/journal.pone.0267356 (PMC9022881; doi:10.1371/journal.pone.0267356)
Supplement: S4 Table — (XLSX) [file pone.0267356.s015.xlsx]

## Sheet: Basal activity
S4 Table. Background basal activity of 412 ORs expressed in HEK293 cells (related to Fig 5E)
	Ratio of fLuc/rLuc under no stimulation				Summary
	Trial 1	Trial 2	Trial 3	Trial 4	Average	S.D.
OR1A1	0.928274	0.527006	1.28212	0.278187	0.753896	0.383146
OR1A2	0.402672	0.472229	0.414596	0.326376	0.403968	0.0519489
OR1B1	0.402302	0.741636	1.30627	0.354037	0.70106	0.380001
OR1C1	0.541004	0.656403	1.05493	0.565357	0.704423	0.206884
OR1D2	0.469613	0.863569	0.761236	0.361999	0.614104	0.205131
OR1D4	0.612556	0.830553	0.792079	0.47868	0.678467	0.141684
OR1D5	1.02854	0.933179	1.55549	0.378989	0.974049	0.417375
OR1E1	0.425201	1.04335	0.640906	0.520736	0.657549	0.235492
OR1E2	0.616381	0.857951	0.69222	0.386835	0.638347	0.169462
OR1E3	0.442888	0.35122	0.291242	0.511118	0.399117	0.0842485
OR1F1	0.236129	0.180868	0.327176	0.349515	0.273422	0.0682582
OR1F12	0.417533	0.344473	0.410979	0.406634	0.394905	0.029374
OR1G1	0.374711	0.28102	0.270175	0.465634	0.347885	0.0792057
OR1I1	0.438288	0.806011	0.463902	0.368971	0.519293	0.16914
OR1J1	0.279767	0.572026	0.305156	0.415816	0.393191	0.115227
OR1J2	0.396289	0.648448	0.543041	0.467315	0.513773	0.093481
OR1J4	0.344349	0.854291	0.532513	0.372421	0.525893	0.202732
OR1K1	0.474245	0.662896	0.529722	0.377526	0.511097	0.103186
OR1L1	0.585389	0.618669	0.657208	0.361538	0.555701	0.114945
OR1L3	0.36713	0.422136	0.409826	0.365057	0.391037	0.0253312
OR1L4	0.460801	0.791928	0.434236	0.441414	0.532095	0.150329
OR1L6	0.530883	0.7509	0.962952	0.389026	0.65844	0.21802
OR1L8	0.542338	0.406528	0.719074	0.264079	0.483005	0.168097
OR1M1	0.557557	0.880891	0.663986	0.527488	0.65748	0.138598
OR1N1	0.274732	0.670909	0.365886	0.261474	0.39325	0.165268
OR1N2	0.656475	0.464238	0.512693	0.356444	0.497462	0.107827
OR1P1	0.341002	0.236714	0.245734	0.445267	0.31718	0.0844883
OR1Q1	0.451714	0.422906	0.65051	0.46085	0.496495	0.0900164
OR1S1	0.484351	0.525785	0.506478	0.355897	0.468128	0.0664344
OR1S2	0.980207	0.583889	1.33448	0.286135	0.796179	0.396501
OR2A1	0.444399	0.553149	0.760094	0.448651	0.551573	0.128026
OR2A12	0.44028	0.534471	0.496413	0.269678	0.435211	0.101273
OR2A14	0.881882	0.629902	0.936628	0.380324	0.707184	0.221345
OR2A2	0.492989	0.526907	0.579305	0.45884	0.51451	0.0444813
OR2A25	0.688042	0.670541	0.307611	0.437126	0.52583	0.160267
OR2A4	0.364712	0.745335	0.855073	0.375258	0.585094	0.218612
OR2A42	0.459242	0.405228	0.345004	0.35689	0.391591	0.0451032
OR2A5	0.607311	0.55938	0.468139	0.337672	0.493125	0.102735
OR2A7	0.690036	0.695978	1.15015	0.431121	0.741821	0.258868
OR2AE1	0.538414	0.499385	0.274124	0.386652	0.424644	0.103234
OR2AG1	0.442299	0.695478	0.522793	0.305181	0.491438	0.141175
OR2AG2	0.543508	0.437748	0.309981	0.415011	0.426562	0.0829551
OR2AJ1	0.353566	0.238215	0.301042	0.408848	0.325418	0.0631491
OR2AK2	0.459069	0.708338	0.38245	0.343996	0.473463	0.141791
OR2AP1	0.349906	0.308469	0.278847	0.299767	0.309247	0.0258252
OR2AT4	0.643232	0.347151	0.566684	0.294106	0.462793	0.145928
OR2B11	0.3978	0.441913	0.286792	0.324748	0.362813	0.0606402
OR2B2	0.37564	1.09994	1.21704	0.293783	0.746599	0.414974
OR2B3	0.63474	0.320456	0.480426	0.346538	0.44554	0.124961
OR2B6	0.60253	0.420869	0.663106	0.359417	0.51148	0.125114
OR2C1	0.888725	0.572733	1.13249	0.218743	0.703172	0.342939
OR2C3	0.543895	0.526464	0.377888	0.371631	0.45497	0.0804769
OR2D2	0.289314	0.335377	0.326796	0.468904	0.355098	0.0679509
OR2D3	0.794937	0.533029	1.24676	0.336706	0.727857	0.340849
OR2F1	0.428716	0.3933	0.289229	0.422268	0.383378	0.0559695
OR2F2	0.392491	0.388341	0.248892	0.276409	0.326534	0.064636
OR2G2	0.362092	0.392245	0.314406	0.428173	0.374229	0.041715
OR2G3	0.763898	0.622084	0.995399	0.38431	0.691423	0.2218
OR2G6	0.402176	0.499462	0.23296	0.35251	0.371777	0.0960061
OR2H1	0.495233	0.303508	0.322194	0.450365	0.392825	0.0817994
OR2H2	0.564993	0.936019	1.26808	0.304915	0.768502	0.365366
OR2J1	0.382713	0.262538	0.364949	0.444043	0.36356	0.0652911
OR2J2	0.928715	0.814116	1.08704	0.379928	0.80245	0.262486
OR2J3	0.439595	0.909389	0.468549	0.445722	0.565814	0.198656
OR2K2	0.399679	0.352376	0.29904	0.360042	0.352784	0.035848
OR2L13	0.268763	0.281079	0.219147	0.28798	0.264242	0.0269304
OR2L2	0.400166	0.392	0.288925	0.312776	0.348467	0.0484434
OR2L3	0.426451	0.346631	0.299444	0.343883	0.354102	0.0457768
OR2L5	0.358021	0.245576	0.334843	0.387267	0.331427	0.0529324
OR2L8	0.737056	0.518993	1.80932	0.509081	0.893613	0.536478
OR2M2	0.519388	0.60901	0.252299	0.341695	0.430598	0.140898
OR2M3	0.559068	0.589904	0.393602	0.225108	0.441921	0.145744
OR2M4	0.29228	0.277083	0.494923	0.312452	0.344185	0.0879287
OR2M5	0.330711	0.451332	0.264498	0.301869	0.337103	0.0700036
OR2M7	0.311476	0.441351	0.265418	0.286843	0.326272	0.0684104
OR2S2	0.355628	0.340682	0.389981	0.385772	0.368016	0.0206052
OR2T1	0.72557	0.568934	0.319302	0.314068	0.481969	0.174324
OR2T10	0.370676	0.374917	0.206856	0.328098	0.320137	0.0679171
OR2T11	0.466495	0.379967	0.163841	0.270879	0.320296	0.113858
OR2T12	0.450543	0.265751	0.257594	0.310754	0.321161	0.0773936
OR2T2	0.359097	0.394228	0.32	0.463657	0.384246	0.0528341
OR2T27	0.589687	0.276904	0.363812	0.37406	0.401116	0.115229
OR2T29	0.352199	0.506432	0.306428	0.422928	0.396997	0.0755944
OR2T3	0.397103	0.657853	0.575431	0.548995	0.544846	0.0942753
OR2T33	0.404692	0.569984	0.382512	0.414702	0.442972	0.0742499
OR2T34	0.358725	0.503194	0.291179	0.3375	0.37265	0.0792287
OR2T35	0.482364	0.382444	0.281396	0.35452	0.375181	0.0720477
OR2T4	0.421352	0.471106	0.309385	0.532242	0.433521	0.0817254
OR2T5	0.345684	0.348413	0.28733	0.379918	0.340336	0.0334298
OR2T6	0.404699	0.474216	0.324631	0.370128	0.393418	0.0546112
OR2T7	0.401704	0.406743	0.361253	0.306137	0.368959	0.0403295
OR2T8	0.343323	0.427972	0.282458	0.320409	0.34354	0.0533732
OR2V1	0.264487	0.212146	0.348984	0.377138	0.300689	0.0658168
OR2V2	0.722504	0.615272	0.99634	0.331835	0.666488	0.237989
OR2W1	1.66284	5.4839	2.05824	0.727435	2.4831	1.79864
OR2W3	0.311048	0.495571	0.263048	0.331396	0.350266	0.0874853
OR2W5	0.287658	0.521743	0.22525	0.415599	0.362562	0.114691
OR2Y1	0.396684	0.228602	0.343863	0.347671	0.329205	0.0617054
OR2Z1	0.354482	0.589176	0.396151	0.457484	0.449323	0.0886674
OR3A1	0.434161	0.532099	0.861542	0.404675	0.558119	0.18142
OR3A2	0.224195	0.357022	0.145104	0.489187	0.303877	0.131075
OR3A3	0.553423	0.600755	0.571487	0.465687	0.547838	0.0503474
OR3A4	0.458552	0.324288	0.22501	0.387385	0.348809	0.0858182
OR4A15	0.884764	0.529945	1.17035	0.43203	0.754273	0.293392
OR4A16	0.586521	0.592128	0.957384	0.442116	0.644537	0.190368
OR4A47	0.42533	0.454397	0.330653	0.450218	0.41515	0.0500335
OR4A5	0.661371	0.728202	0.61278	0.464803	0.616789	0.0968453
OR4B1	0.77546	0.605423	1.07412	0.319776	0.693696	0.273413
OR4C11	0.473379	0.543421	0.445478	0.386509	0.462197	0.0564149
OR4C12	0.740448	0.540777	1.01722	0.42925	0.681924	0.223393
OR4C13	0.709422	0.772335	0.736271	0.443936	0.665491	0.129848
OR4C15	0.535571	0.397473	0.300846	0.335672	0.392391	0.0896155
OR4C16	0.499529	0.485112	0.658996	0.40023	0.510967	0.0935074
OR4C3	0.442206	0.498001	0.299306	0.346747	0.396565	0.0779639
OR4C45	0.338091	0.533101	0.404977	0.439275	0.428861	0.0703279
OR4C46	0.234132	0.544016	0.567276	0.35696	0.425596	0.137355
OR4C5	0.320224	0.407264	0.317148	0.504504	0.387285	0.0767397
OR4C6	0.417214	0.443287	0.553604	0.369501	0.445902	0.0675771
OR4D1	0.241455	0.809021	1.19481	0.410706	0.663997	0.369286
OR4D10	0.284816	0.50534	0.240758	0.401309	0.358056	0.103303
OR4D11	0.348167	0.275563	0.368474	0.384301	0.344126	0.0416056
OR4D2	0.183914	0.759717	0.924936	0.510009	0.594644	0.279376
OR4D5	0.455539	0.465389	0.302141	0.356787	0.394964	0.0683784
OR4D6	0.352334	0.25371	0.346233	0.347507	0.324946	0.041191
OR4D9	0.749585	0.694287	1.10313	0.259065	0.701517	0.299758
OR4E2	0.373143	0.247351	0.2785	0.412276	0.327817	0.0672585
OR4F15	0.672797	0.848462	0.855367	0.481607	0.714558	0.153107
OR4F16	0.389117	0.492588	0.317029	0.348841	0.386894	0.066154
OR4F17	0.704191	0.591622	0.552647	0.416639	0.566275	0.102762
OR4F21	0.417126	0.258632	0.29743	0.309001	0.320547	0.0587976
OR4F29	0.393117	0.376309	0.521451	0.385222	0.419025	0.0594339
OR4F3	0.330775	0.327685	1.12113	0.354346	0.533484	0.339434
OR4F4	0.878928	0.976348	1.07233	0.381676	0.82732	0.266224
OR4F5	0.403161	0.410847	0.364149	0.387654	0.391453	0.0178408
OR4F6	0.273722	0.586008	0.348241	0.373901	0.395468	0.115999
OR4K1	0.625159	0.44263	0.328513	0.275698	0.418	0.133958
OR4K13	0.460089	0.565384	0.488044	0.328174	0.460423	0.085542
OR4K14	0.72158	0.613891	0.394215	0.532437	0.565531	0.119514
OR4K15	0.375284	0.543505	0.577761	0.438407	0.483739	0.0809778
OR4K17	0.470094	0.776611	0.526816	0.338939	0.528115	0.158828
OR4K2	0.306435	0.498551	0.267493	0.384481	0.36424	0.0882475
OR4K3	0.416749	0.301001	0.258147	0.445489	0.355347	0.0779376
OR4K5	0.527359	0.730244	0.678678	0.472496	0.602195	0.105674
OR4L1	0.589421	0.608376	1.11204	0.45998	0.692453	0.248887
OR4M1	0.350554	0.498438	0.397471	0.398832	0.411324	0.0539209
OR4M2	0.367123	0.564299	0.879277	0.419479	0.557544	0.199298
OR4N2	0.314156	0.603555	0.353975	0.295091	0.391694	0.124149
OR4N4	0.463249	0.549205	0.679683	0.443484	0.533905	0.0930772
OR4N5	0.279223	0.523369	0.837372	0.47639	0.529088	0.200176
OR4P4	0.55485	0.33434	0.613813	0.311937	0.453735	0.132487
OR4Q2	0.309139	0.251782	0.248261	0.372665	0.295462	0.050703
OR4Q3	0.409042	0.737705	0.368397	0.496326	0.502867	0.143245
OR4S1	0.358072	0.714009	0.535106	0.399334	0.50163	0.139013
OR4S2	0.365633	0.287773	0.315741	0.282591	0.312934	0.0329349
OR4X1	0.377795	0.623036	0.461431	0.518227	0.495122	0.089158
OR4X2	0.790423	0.405797	1.41138	0.379745	0.746838	0.41671
OR5A1	0.497083	0.526245	1.25015	0.352962	0.656609	0.348902
OR5A2	0.320575	0.793922	0.798265	0.515727	0.607122	0.201179
OR5AC1	0.416268	0.244778	0.425441	0.459302	0.386447	0.0833485
OR5AC2	0.474152	0.2784	0.326339	0.368436	0.361832	0.0722497
OR5AK2	0.362796	0.835622	0.469246	0.428124	0.523947	0.183906
OR5AL1	0.34091	0.3446	0.2451	0.374955	0.326391	0.048757
OR5AN1	0.905639	0.731974	0.555585	0.470245	0.665861	0.167549
OR5AP2	0.372275	0.234178	0.32336	0.266822	0.299159	0.0529148
OR5AR1	1.19789	1.09776	0.535411	0.426996	0.814513	0.337369
OR5AS1	0.583036	0.647931	0.781209	0.302104	0.57857	0.174877
OR5AU1	0.388836	0.257517	0.298295	0.342358	0.321752	0.0489928
OR5AV1	0.330804	0.248958	0.199799	0.320063	0.274906	0.0535678
OR5B12	0.880291	0.468761	0.486854	0.504918	0.585206	0.170846
OR5B17	0.366733	0.472438	0.42643	0.395557	0.41529	0.03917
OR5B2	0.444912	0.540281	0.46229	0.411623	0.464777	0.0472414
OR5B21	0.389687	0.485405	0.343126	0.336853	0.388768	0.0594094
OR5B3	0.327051	0.756247	0.644708	0.365372	0.523344	0.181975
OR5C1	0.3836	0.493753	0.512879	0.425472	0.453926	0.0520026
OR5D13	0.359671	0.565496	0.8201	0.484613	0.55747	0.168428
OR5D14	0.450158	0.520173	0.964437	0.394901	0.582417	0.224982
OR5D16	0.278023	0.654984	0.455927	0.433038	0.455493	0.133974
OR5D18	0.413977	0.673229	0.714863	0.356289	0.53959	0.156491
OR5F1	0.511529	0.704415	0.75529	0.369033	0.585067	0.154352
OR5G3	0.240077	0.280239	0.26019	0.370934	0.28786	0.0500205
OR5H1	0.312395	0.470954	0.270859	0.360159	0.353592	0.0747647
OR5H14	0.275332	0.50021	0.352334	0.539596	0.416868	0.107476
OR5H15	0.42429	0.286815	0.429301	0.372555	0.37824	0.0572684
OR5H2	0.35766	0.370106	0.352553	0.35086	0.357795	0.00753581
OR5H6	0.69334	0.813632	1.10903	0.404256	0.755064	0.252783
OR5I1	0.484739	0.762812	0.569549	0.353812	0.542728	0.148499
OR5J2	0.470079	0.479954	0.518848	0.335979	0.451215	0.0689842
OR5K1	0.760902	0.666395	1.16679	0.280625	0.718677	0.315122
OR5K2	0.584787	0.373038	0.355886	0.299605	0.403329	0.108229
OR5K3	0.413832	0.722629	0.384109	0.304622	0.456298	0.158865
OR5K4	0.457439	0.717458	0.283039	0.338223	0.44904	0.167299
OR5L1	0.522664	0.543731	0.519725	0.41863	0.501187	0.0485557
OR5L2	1.09457	0.828783	1.29414	0.226949	0.86111	0.401628
OR5M1	0.547703	0.703032	0.521895	0.345654	0.529571	0.126789
OR5M10	0.897813	0.675995	0.433431	0.533796	0.635258	0.174373
OR5M11	0.484742	0.696654	0.572078	0.468987	0.555615	0.0904026
OR5M3	0.951452	0.681728	1.00334	0.340439	0.744239	0.263169
OR5M8	0.368161	0.635898	0.343755	0.351292	0.424776	0.122211
OR5M9	0.821733	0.698376	0.829279	0.313008	0.665599	0.210097
OR5P2	0.580386	0.646173	0.888091	0.294767	0.602354	0.21134
OR5P3	0.523785	0.309102	0.825811	0.340236	0.499733	0.205356
OR5R1	0.429566	0.41674	0.39369	0.294953	0.383737	0.0528468
OR5T1	0.348764	0.467462	0.406679	0.401232	0.406034	0.0420615
OR5T2	0.302853	0.484506	0.378461	0.382633	0.387113	0.0645756
OR5T3	1.10674	0.463267	1.4082	0.326244	0.826115	0.446965
OR5V1	0.718399	0.646879	1.03459	0.354627	0.688623	0.241803
OR5W2	0.35402	0.57401	0.263385	0.296271	0.371921	0.121103
OR6A2	0.336042	0.265513	0.325605	0.418988	0.336537	0.0546862
OR6B1	0.792254	1.80599	2.17897	1.07115	1.46209	0.55536
OR6B2	0.342816	0.225149	0.309947	0.217032	0.273736	0.0539891
OR6B3	0.325182	0.372231	0.529745	0.229608	0.364191	0.108521
OR6C1	0.345024	0.385175	0.369959	0.31269	0.353212	0.0274368
OR6C2	0.47297	0.559666	0.46681	0.398906	0.474588	0.0570725
OR6C3	0.338413	0.169538	0.334492	0.397173	0.309904	0.0847583
OR6C4	0.383895	0.312309	0.374909	0.31809	0.347301	0.0323226
OR6C6	0.296034	0.179508	0.36232	0.329188	0.291763	0.0689174
OR6C65	0.386881	0.222131	0.377139	0.40224	0.347097	0.0727023
OR6C68	0.288413	0.268484	0.394019	0.37974	0.332664	0.054904
OR6C70	0.325901	0.258298	0.444823	0.371035	0.350014	0.0678672
OR6C74	0.28999	0.154115	0.456523	0.457169	0.339449	0.126845
OR6C75	0.358765	0.265874	0.509337	0.461158	0.398784	0.0940469
OR6C76	0.31375	0.260134	0.630034	0.381535	0.396363	0.141603
OR6F1	0.435345	0.346976	0.417872	0.457071	0.414316	0.0412841
OR6J1	0.463983	0.407565	0.330957	0.373203	0.393927	0.0487045
OR6K2	0.545755	0.386824	0.388558	0.366422	0.42189	0.0720416
OR6K3	0.435038	0.432158	1.06367	0.355204	0.571518	0.285944
OR6K6	0.980107	1.03793	1.66045	0.463154	1.03541	0.424622
OR6M1	0.314735	0.412699	0.331479	0.459568	0.37962	0.0591894
OR6N1	0.319924	0.355395	0.310067	0.427308	0.353173	0.0460016
OR6N2	0.28365	0.204986	0.252111	0.302374	0.26078	0.0368823
OR6P1	0.347137	0.310552	0.366863	0.482249	0.3767	0.0642004
OR6Q1	0.702287	0.942235	0.796599	0.339127	0.695062	0.222568
OR6S1	0.869793	0.549616	0.966908	0.424205	0.70263	0.22289
OR6T1	0.249292	0.169106	0.242691	0.466451	0.281885	0.111111
OR6V1	0.584621	0.756256	0.847028	0.555265	0.685792	0.12066
OR6X1	1.21052	0.797027	1.24676	0.482987	0.934325	0.314826
OR6Y1	0.343485	0.207153	0.318966	0.405407	0.318753	0.0717204
OR7A10	0.550514	0.470248	0.465534	0.294869	0.445291	0.0931816
OR7A17	0.353823	0.358359	0.3686	0.448835	0.382404	0.0387254
OR7A5	0.488637	0.818662	0.657759	0.423431	0.597122	0.153862
OR7C1	0.298687	0.461067	0.609995	0.39885	0.44215	0.112901
OR7C2	0.385909	0.676252	0.297664	0.379154	0.434745	0.143694
OR7D2	0.34289	0.427047	1.04934	0.314885	0.53354	0.300643
OR7D4	0.326705	0.208727	0.304212	0.459122	0.324691	0.0893626
OR7E24	0.341718	0.248021	0.278086	0.390782	0.314652	0.0554641
OR7G1	0.333956	0.973265	1.32835	0.38369	0.754816	0.415789
OR7G2	0.609445	0.877636	0.688781	0.445651	0.655378	0.15541
OR7G3	0.30851	0.206231	0.355997	0.444534	0.328818	0.0859782
OR8A1	0.625876	0.577513	0.626932	0.457826	0.572037	0.0688953
OR8B12	0.969122	0.773814	0.898738	0.303877	0.736388	0.259321
OR8B2	0.857338	0.413805	1.14495	0.378556	0.698663	0.319361
OR8B3	0.292034	0.205786	0.205958	0.320358	0.256034	0.0511517
OR8B4	0.34792	0.199341	0.373933	0.443199	0.341098	0.0889444
OR8B8	0.568113	0.829101	0.747311	0.42362	0.642036	0.157517
OR8D1	0.314678	0.687338	0.964799	0.544161	0.627744	0.235666
OR8D2	0.466016	0.224177	0.407725	0.379724	0.369411	0.0894422
OR8D4	0.746494	0.470991	1.08703	0.298359	0.650719	0.298329
OR8G1	0.316565	0.654949	0.461108	0.482025	0.478662	0.120075
OR8G2	0.275211	0.309075	0.283566	0.397142	0.316248	0.048341
OR8G5	0.369223	0.238203	0.248466	0.481025	0.334229	0.099184
OR8H1	0.291796	0.233699	0.261077	0.407576	0.298537	0.0662234
OR8H2	0.297336	0.229241	0.628366	0.276738	0.35792	0.158083
OR8H3	0.245696	0.158138	0.238522	0.385539	0.256974	0.0818005
OR8I2	0.307101	0.168113	0.272464	0.420447	0.292031	0.0900781
OR8J1	0.329405	0.54649	0.437318	0.420532	0.433436	0.0771124
OR8J3	0.66044	0.49399	0.480481	0.4711	0.526503	0.0777554
OR8K1	0.238963	0.171131	0.255924	0.363328	0.257336	0.0689298
OR8K3	0.270203	0.169175	0.302825	0.412064	0.288567	0.0866694
OR8K5	0.312975	0.407498	0.270011	0.313728	0.326053	0.0502415
OR8S1	0.307756	0.192883	0.249759	0.386962	0.28434	0.0718328
OR8U1	0.321924	0.218169	0.279744	0.420054	0.309973	0.0734887
OR8U8	0.396236	0.238667	0.31866	0.334631	0.322048	0.056183
OR8U9	0.386542	0.2267	0.309751	0.328304	0.312824	0.0572293
OR9A2	0.796412	0.740587	1.03928	0.31639	0.723168	0.26032
OR9A4	0.684662	0.727928	0.673288	0.448055	0.633483	0.108981
OR9G1	0.57852	0.808254	0.659635	0.431606	0.619504	0.136219
OR9G4	0.564667	0.908454	0.98882	0.477458	0.73485	0.21786
OR9G9	0.384913	0.210311	0.248284	0.463956	0.326866	0.102376
OR9I1	0.634729	0.677546	0.802876	0.280317	0.598867	0.194017
OR9K2	0.430334	0.800333	0.591382	0.483763	0.576453	0.141675
OR9Q1	0.489629	0.959304	0.509796	0.519555	0.619571	0.196442
OR9Q2	0.36347	0.227536	0.304735	0.431205	0.331736	0.0749798
OR10A2	0.263148	0.144012	0.260499	0.407957	0.268904	0.0935914
OR10A3	0.241103	0.203094	0.249339	0.436589	0.282531	0.0906396
OR10A4	0.254031	0.147092	0.186411	0.395796	0.245832	0.0946532
OR10A5	0.696831	0.743063	0.666235	0.426569	0.633174	0.122379
OR10A6	0.741729	0.468386	0.694548	0.33893	0.560898	0.164613
OR10A7	0.939562	0.748226	0.613493	0.497378	0.699665	0.164511
OR10AD1	0.637917	0.716776	0.779233	0.387833	0.63044	0.148751
OR10AG1	0.229995	0.173459	0.276933	0.381086	0.265368	0.0761954
OR10C1	0.257321	0.77785	1.58705	0.379127	0.750338	0.520027
OR10D3	0.328181	0.253491	0.272883	0.384199	0.309689	0.0510064
OR10G2	0.285606	0.200183	0.325593	0.37171	0.295773	0.0630408
OR10G3	0.556033	0.796218	0.643036	0.456974	0.613065	0.124559
OR10G4	0.315135	0.748825	0.550728	0.379808	0.498624	0.168153
OR10G6	0.464193	0.265068	0.372844	0.4401	0.385551	0.0771974
OR10G7	0.356713	0.497545	1.03239	0.313907	0.550139	0.286598
OR10G8	0.132574	0.201563	0.118597	0.401558	0.213573	0.112987
OR10G9	0.498395	0.760701	0.865859	0.292745	0.604425	0.224253
OR10H1	0.919812	0.336201	1.06249	0.34845	0.666739	0.328341
OR10H2	0.440878	0.363811	0.409651	0.388112	0.400613	0.0283442
OR10H3	0.415688	0.785879	0.522201	0.444385	0.542038	0.146075
OR10H4	0.5389	0.974441	0.798612	0.450928	0.69072	0.207778
OR10H5	0.372595	0.743021	0.894876	0.299705	0.577549	0.248637
OR10J1	0.712375	0.867349	0.796711	0.528825	0.726315	0.126534
OR10J3	0.323571	0.147237	0.211666	0.436976	0.279863	0.110494
OR10J4	0.421168	0.263446	0.382942	0.512897	0.395113	0.0894933
OR10J5	0.4149	0.841367	0.695656	0.40693	0.589713	0.186093
OR10K1	0.990814	0.789562	1.26073	0.4293	0.867601	0.303286
OR10K2	0.266996	0.236304	0.236817	0.440595	0.295178	0.0848711
OR10P1	0.466847	0.697394	0.681851	0.510011	0.589026	0.101896
OR10Q1	0.322742	0.469142	0.328925	0.462026	0.395709	0.0699546
OR10R2	0.43587	0.792693	0.674284	0.393374	0.574055	0.165521
OR10S1	0.859805	0.708879	1.20045	0.352292	0.780356	0.304606
OR10T2	0.341529	0.714541	0.513063	0.265282	0.458604	0.17288
OR10V1	0.888924	0.503763	0.684428	0.398933	0.619012	0.186312
OR10W1	0.499028	0.338995	0.374091	0.267937	0.370013	0.0837305
OR10X1	0.268254	0.306158	0.386775	0.369053	0.33256	0.0477059
OR10Z1	0.351648	0.242646	0.42684	0.422897	0.361008	0.0746008
OR11A1	0.383067	0.633637	0.596263	0.389575	0.500636	0.115099
OR11G2	0.426509	0.633468	0.510605	0.437027	0.501902	0.0825807
OR11H1	0.404558	0.85202	0.489744	0.487791	0.558528	0.172901
OR11H12	0.263395	0.255606	0.214429	0.361802	0.273808	0.0541031
OR11H2	0.483677	0.363199	0.362196	0.314665	0.380934	0.0624769
OR11H4	0.359223	0.363252	0.300164	0.435423	0.364515	0.0479547
OR11H6	0.216939	0.302129	0.239249	0.364532	0.280712	0.0575991
OR11H7	0.325364	0.280717	0.285338	0.390465	0.320471	0.0439822
OR11L1	0.184269	0.225209	0.250327	0.569535	0.307335	0.153206
OR12D2	0.528633	0.47805	0.658753	0.397096	0.515633	0.0950209
OR12D3	0.372887	0.648725	0.355144	0.487424	0.466045	0.117054
OR13A1	0.949712	0.852149	1.21481	0.36609	0.845691	0.307055
OR13C2	0.494128	0.510647	0.757821	0.470553	0.558287	0.116079
OR13C3	0.237208	0.565251	0.432371	0.289566	0.381099	0.128085
OR13C4	0.302404	0.574118	0.55732	0.346966	0.445202	0.121687
OR13C5	0.393199	0.504076	0.313262	0.391475	0.400503	0.0679581
OR13C8	0.359598	0.711311	0.742648	0.311845	0.53135	0.196668
OR13C9	0.216987	0.171711	0.199299	0.36342	0.237854	0.074269
OR13D1	0.342514	0.636905	0.418627	0.372509	0.442639	0.11539
OR13F1	0.489155	0.624306	0.5414	0.466679	0.530385	0.0606236
OR13G1	0.424353	0.916333	1.16799	0.448148	0.739205	0.315861
OR13H1	0.242891	0.186013	0.230892	0.373307	0.258276	0.0697149
OR13J1	0.258151	0.216957	0.253979	0.448114	0.2943	0.0902404
OR14A16	0.474555	0.626471	0.422765	0.333145	0.464234	0.106456
OR14A2	0.420322	0.278565	0.388531	0.40285	0.372567	0.0554274
OR14C36	0.388626	0.640633	0.402435	0.447485	0.469795	0.101006
OR14I1	0.269732	0.406223	0.297591	0.466066	0.359903	0.0797337
OR14J1	0.6968	0.407004	1.04113	0.423737	0.642168	0.257473
OR14K1	0.363528	0.305525	0.343798	0.493752	0.376651	0.0707518
OR51A2	0.433185	0.752827	0.650768	0.466577	0.575839	0.131555
OR51A4	0.877464	0.545628	0.597494	0.417728	0.609579	0.167932
OR51A7	0.582744	0.955281	1.29304	0.447054	0.81953	0.330699
OR51B2	0.284215	0.190549	0.356809	0.403639	0.308803	0.0804471
OR51B4	0.89905	0.754596	1.14337	0.358194	0.788802	0.284809
OR51B5	0.251785	0.246301	0.260632	0.306461	0.266295	0.0237468
OR51B6	0.329972	0.21917	0.358938	0.315727	0.305952	0.052467
OR51D1	0.588456	0.638706	0.932226	0.517948	0.669334	0.157726
OR51E1	9.29386	31.9664	6.28185	7.47846	13.7552	10.5688
OR51E2	40.854	153.412	58.2152	39.4823	72.9908	47.0145
OR51F1	0.327986	0.185302	0.245446	0.335826	0.27364	0.062087
OR51F2	0.420099	0.341792	0.754887	0.413175	0.482488	0.160229
OR51G1	0.371839	0.32061	0.341308	0.385639	0.354849	0.0254577
OR51G2	0.608677	0.489564	0.946346	0.369422	0.603502	0.215258
OR51I1	0.57145	0.74998	0.986042	0.470002	0.694369	0.195969
OR51I2	1.50532	1.37854	0.733991	0.87194	1.12245	0.326276
OR51J1	0.341172	0.253866	0.505924	0.32334	0.356076	0.0924598
OR51L1	0.47147	0.502068	0.508567	0.491802	0.493477	0.0140411
OR51M1	0.243872	0.257982	0.393641	0.478457	0.343488	0.097425
OR51Q1	0.454631	0.804411	0.715121	0.404847	0.594752	0.168925
OR51S1	0.412447	0.726323	0.562629	0.447442	0.53721	0.122509
OR51T1	14.6402	64.1431	24.7547	19.7803	30.8296	19.5632
OR51V1	0.319461	0.635201	0.294646	0.403961	0.413317	0.134362
OR52A1	0.299354	0.323174	0.302762	0.396608	0.330475	0.0392539
OR52A4	0.304164	0.289591	0.226362	0.459568	0.319921	0.0857652
OR52A5	0.240798	0.197657	0.2485	0.354687	0.260411	0.0577766
OR52B2	0.256919	0.216153	0.250548	0.437302	0.290231	0.0863158
OR52B4	0.544111	0.655281	0.923257	0.387679	0.627582	0.195392
OR52B6	0.259775	0.195063	0.278845	0.398546	0.283057	0.0735535
OR52D1	0.425369	0.3206	0.390962	0.410315	0.386812	0.0401256
OR52E1	0.398365	0.320067	0.300789	0.429015	0.362059	0.0531942
OR52E2	0.590142	0.379145	0.829876	0.384499	0.545915	0.184701
OR52E4	0.495479	0.744675	0.778544	0.478519	0.624304	0.137957
OR52E5	0.387657	0.328501	0.285566	0.304607	0.326583	0.0384029
OR52E6	0.580953	0.533473	0.512856	0.351167	0.494612	0.086421
OR52E8	0.215558	0.635423	0.758445	0.479698	0.522281	0.202772
OR52H1	0.472042	0.220291	0.364478	0.437235	0.373512	0.096601
OR52I1	0.266417	0.804675	0.84905	0.333458	0.5634	0.264992
OR52I2	0.285983	0.148455	0.258431	0.303681	0.249137	0.0603239
OR52J3	0.665179	0.407209	1.41102	0.347745	0.707788	0.42318
OR52K1	0.505652	0.255835	0.45954	0.496642	0.429417	0.101697
OR52K2	0.839456	0.693754	0.910925	0.428004	0.718035	0.184836
OR52L1	0.340891	0.62912	0.449102	0.4449	0.466003	0.103672
OR52M1	0.257924	0.395086	0.251003	0.462818	0.341708	0.0905041
OR52N1	0.850805	0.728691	1.15335	0.40471	0.784389	0.268236
OR52N2	0.345621	0.381742	0.299186	0.35793	0.34612	0.0300476
OR52N4	0.229507	0.259794	0.275999	0.497179	0.31562	0.106143
OR52N5	0.297447	0.574131	1.30914	0.387266	0.641996	0.397897
OR52R1	0.488702	0.746684	0.563435	0.45179	0.562653	0.113609
OR52W1	0.286426	0.240055	0.374796	0.35899	0.315067	0.0546441
OR52Z1	0.304815	0.24765	0.321139	0.5745	0.362026	0.12567
OR56A1	0.759868	0.544385	0.734121	0.369438	0.601953	0.157942
OR56A3	0.866934	0.770902	0.679716	0.440288	0.68946	0.15836
OR56A4	0.347618	0.568197	0.901103	0.388609	0.551382	0.21829
OR56A5	0.201012	0.22099	0.246004	0.307432	0.24386	0.0400157
OR56B1	0.269087	0.591496	0.337482	0.475304	0.418342	0.124542
OR56B4	0.444899	0.51533	1.02254	0.434333	0.604275	0.243484
TAAR1	24.5888	28.305	30.615	25.4239	27.2332	2.39017
TAAR2	0.328479	0.3867	0.268131	0.360374	0.335921	0.0442361
TAAR3	0.334661	0.29687	0.294996	0.382947	0.327369	0.0357783
TAAR5	0.336992	0.290088	0.261643	0.386939	0.318916	0.0476053
TAAR6	0.316124	0.294395	0.260454	0.252904	0.280969	0.0256154
TAAR8	0.332717	0.27598	0.346502	0.477711	0.358227	0.0738735
TAAR9	0.327087	0.291241	0.264738	0.461552	0.336154	0.0757038
