# Supplementary material for: Functional analysis of human olfactory receptors with a high basal activity using LNCaP cell line
Source: PLoS One. 2022 Apr 21;17(4):e0267356. doi: 10.1371/journal.pone.0267356 (PMC9022881; doi:10.1371/journal.pone.0267356)
Supplement: S5 Table — (XLSX) [file pone.0267356.s016.xlsx]

## Sheet: Sheet1
	S5 Table. Comparison with genetic variants used in previous studies
				O, Responsive; X, No response was obtained; m-b-n-ketone, methyl b-naphthyl ketone
	OR	Study	Tested variant	l-carvone	d-carvone	cis-3-hexenol	anis aldehyde	m-b-n-ketone	linalool
	1A1	This study	NM_014565.2	X	O
		Mainland JD et al. (3)	NM_014565.2		O
			NM_014565.2, R128H		O
			NM_014565.2, V233M		O
			NM_014565.2, P285S		O
		Saito H et al. (4)	NM_014565.2, V233M	O	O
		Saito N et al. (38)	NM_014565.2	O
	OR	Study	Variant	l-carvone	d-carvone	cis-3-hexenol	anis aldehyde	m-b-n-ketone	linalool
	1C1	This study	NM_012353.2						O
		Mainland JD et al. (3)	NM_012353.2						O
			NM_012353.2, W23R/V230G/T287M						O
	OR	Study	Variant	l-carvone	d-carvone	cis-3-hexenol	anis aldehyde	m-b-n-ketone	linalool
	1N2	This study	NM_001004457.1, W37R/V244G/T301M						X
		Mainland JD et al. (3)	NM_001004457.1, W37R/V244G/T301M						O
			NM_001004457.2						O
	OR	Study	Variant	l-carvone	d-carvone	cis-3-hexenol	anis aldehyde	m-b-n-ketone	linalool
	2J1	This study	NM_001348294.2			X
		Mainland JD et al. (3)	NM_001348294.2, Met1del/Leu2del/L14I			O
	OR	Study	Variant	l-carvone	d-carvone	cis-3-hexenol	anis aldehyde	m-b-n-ketone	linalool
	2J2	This study	NM_030905.2, T111A			X
		Mainland JD et al. (3)	NM_030905.2, T111A			O
			NM_030905.2			O
	OR	Study	Variant	l-carvone	d-carvone	cis-3-hexenol	anis aldehyde	m-b-n-ketone	linalool
	2J3	This study	NM_001005216.2, I228V/M261I			O		X
		Mainland JD et al. (3)	NM_001005216.2, I228V/M261I			O
			NM_001005216.2, L66P/I228V/M261I			O
			NM_001005216.2, R226Q/I228V/M261I			O
			NM_001005216.2, I228V			O
		Saito N et al. (38)	NM_001005216.2, I228V/M261I					O
	OR	Study	Variant	l-carvone	d-carvone	cis-3-hexenol	anis aldehyde	m-b-n-ketone	linalool
	2W1	This study	NM_030903.3	O	O	O
		Mainland JD et al. (3)	NM_030903.3			O
			NM_030903.3, D296N			O
			NM_030903.3, M81V			O
		Saito H et al. (4)	NM_030903.3, Lys319del/Ser320del	O	O
	OR	Study	Variant	l-carvone	d-carvone	cis-3-hexenol	anis aldehyde	m-b-n-ketone	linalool
	5P3	This study	NM_153445.1	O
		Saito H et al. (4)	NM_153445.1	O
		Saito N et al. (38)	NM_153445.1	O
	OR	Study	Variant	l-carvone	d-carvone	cis-3-hexenol	anis aldehyde	m-b-n-ketone	linalool
	6P1	This study	NM_001160325.1				X
		Mainland JD et al. (3)	NM_001160325.1				O
	OR	Study	Variant	l-carvone	d-carvone	cis-3-hexenol	anis aldehyde	m-b-n-ketone	linalool
	8B3	This study	NM_001005467.1, H20R/Q24R/V34I/M114I	O	X
		Mainland JD et al. (3)	NM_001005467.1, H20R/Q24R/V34I/M114I	O	O
	OR	Study	Variant	l-carvone	d-carvone	cis-3-hexenol	anis aldehyde	m-b-n-ketone	linalool
	14J1	This study	NM_030946.1			X
		Mainland JD et al. (3)	NM_030946.1, Met7Thr/Thr247Ile			O
	Reference	(3) Drewery Mainland, Joel; Rose Li, Yun; Zhou, Ting; Ling Linda Liu, Wen; Matsunami, Hiroaki (2015): Human Olfactory Receptor Responses to Odorants. figshare. Collection. https://doi.org/10.6084/m9.figshare.979135
		(4) Saito H, Chi Q, Zhuang H, Matsunami H, Mainland JD. Odor coding by a Mammalian receptor repertoire. Sci Signal. 2009 Mar 3;2(60):ra9. doi: 10.1126/scisignal.2000016. PMID: 19261596; PMCID: PMC2774247.
		(38) Saito N, Yamano E, Ishii A, Tanaka M, Nakamura J, Watanabe Y (2018) Involvement of the olfactory system in the induction of anti-fatigue effects by odorants. PLoS ONE 13(3): e0195263. https://doi.org/10.1371/journal.pone.0195263
